# Supplementary material for: Complete Genome Sequence and Comparative Analysis of Synechococcus sp. CS-601 (SynAce01), a Cold-Adapted Cyanobacterium from an Oligotrophic Antarctic Habitat
Source: Int J Mol Sci. 2019 Jan 3;20(1):152. doi: 10.3390/ijms20010152 (PMC6337551; doi:10.3390/ijms20010152)
Supplement: Supplementary file 1 [file ijms-20-00152-s001.zip]

Archive with 5 entries (5 files):
- Supplementary Figure S1.jpg
- Supplementary Table S1.xlsx
- Supplementary Table S2.doc
- Supplementary Table S3.xlsx
- Supplementary Table S4.docx
