# Supplementary material for: Complete Genome Sequence and Comparative Analysis of Synechococcus sp. CS-601 (SynAce01), a Cold-Adapted Cyanobacterium from an Oligotrophic Antarctic Habitat
Source: Int J Mol Sci. 2019 Jan 3;20(1):152. doi: 10.3390/ijms20010152 (PMC6337551; doi:10.3390/ijms20010152)
Supplement: Supplementary file 1 [file ijms-20-00152-s001.zip › Supplementary Table S1.xlsx]

## Sheet: Sheet1
Table S1 Annotations of protein-coding sequences in SynAce01 genome
Gene id	Gene id	Start position	End position	Strand	Annotation	Symbol
SA0001	C601AGL000001	1	1425	-	chromosomal replication initiation protein	dnaA
SA0002	C601AGL000002	1520	2671	+	serine protease	degP
SA0003	C601AGL000003	2707	3315	+	hypothetical protein
SA0004	C601AGL000004	3327	3815	-	GNAT family N-acetyltransferase	ytmI
SA0005	C601AGL000005	3903	4700	+	alpha/beta hydrolase
SA0006	C601AGL000006	4673	6472	-	ABC transporter ATP-binding protein	mdlB
SA0007	C601AGL000007	6472	7131	-	ATP phosphoribosyltransferase	hisG
SA0008	C601AGL000008	7161	7961	+	hydroxyacylglutathione hydrolase	gloB
SA0009	C601AGL000009	7984	9177	-	sugar ABC transporter	afuC
SA0010	C601AGL000010	9242	9643	+	endoribonuclease L-PSP	ridA
SA0011	C601AGL000011	9773	10009	+	hypothetical protein
SA0012	C601AGL000012	10027	11118	+	hypothetical protein
SA0013	C601AGL000013	11435	12712	-	NA
SA0014	C601AGL000014	12709	13149	-	NA
SA0015	C601AGL000015	13127	13933	-	NA
SA0016	C601AGL000016	13930	14703	-	NA
SA0017	C601AGL000017	14681	15256	-	NA
SA0018	C601AGL000018	15256	16512	-	hypothetical protein
SA0019	C601AGL000019	16557	17399	-	NA
SA0020	C601AGL000020	17502	18200	-	hypothetical protein
SA0021	C601AGL000021	18407	19525	-	NA
SA0022	C601AGL000022	19531	19947	-	hypothetical protein
SA0023	C601AGL000023	20027	20905	-	hypothetical protein
SA0024	C601AGL000024	20897	21247	+	NA
SA0025	C601AGL000025	21328	21690	+	NA
SA0026	C601AGL000026	22057	22188	+	NA
SA0027	C601AGL000027	22297	23022	+	hypothetical protein
SA0028	C601AGL000028	23031	23810	+	hypothetical protein
SA0029	C601AGL000029	23932	24357	+	hypothetical protein
SA0030	C601AGL000030	24410	24571	+	NA
SA0031	C601AGL000031	24601	24810	-	NA
SA0032	C601AGL000032	25057	25971	+	topoisomerase
SA0033	C601AGL000033	26125	28347	-	DNA/RNA helicase
SA0034	C601AGL000034	28344	34943	-	helicase family protein with metal-binding cysteine cluster
SA0035	C601AGL000035	35038	35790	-	hypothetical protein
SA0036	C601AGL000036	35791	36114	-	XRE family transcriptional regulator
SA0037	C601AGL000037	36361	36570	-	NA
SA0038	C601AGL000038	36627	36911	-	hypothetical protein
SA0039	C601AGL000039	37011	37700	-	Tellurite resistance protein TerB	terB
SA0040	C601AGL000040	37761	39446	-	hypothetical protein
SA0041	C601AGL000041	39443	44362	-	hypothetical protein
SA0042	C601AGL000042	44366	47281	-	DNA/RNA helicase
SA0043	C601AGL000043	47274	47456	-	NA
SA0044	C601AGL000044	47563	48129	+	hypothetical protein
SA0045	C601AGL000045	48279	48554	+	hypothetical protein
SA0046	C601AGL000046	48579	48698	-	NA
SA0047	C601AGL000047	48840	49178	-	NA
SA0048	C601AGL000048	49330	49701	-	AbrB family transcriptional regulator	abrB
SA0049	C601AGL000049	49779	50372	-	nuclease-like protein	nuc
SA0050	C601AGL000050	50391	50906	-	GNAT family N-acetyltransferase	ytmI
SA0051	C601AGL000051	50918	51370	+	hypothetical protein
SA0052	C601AGL000052	51531	51833	+	hypothetical protein
SA0053	C601AGL000053	52192	52872	-	Conserved protein/domain typically associated with flavoprotein oxygenase DIM6/NTAB family-like protein
SA0054	C601AGL000054	52915	53361	-	alpha/beta hydrolase
SA0055	C601AGL000055	53420	53611	+	NA
SA0056	C601AGL000056	54316	54615	+	hypothetical protein
SA0057	C601AGL000057	54632	55180	+	hypothetical protein, partial
SA0058	C601AGL000058	55141	55539	+	hypothetical protein
SA0059	C601AGL000059	55995	56834	+	hypothetical protein
SA0060	C601AGL000060	57784	58470	-	peptide methionine sulfoxide reductase MsrA 2	msrA
SA0061	C601AGL000061	59447	59581	+	NA
SA0062	C601AGL000062	58562	59386	-	GCN5-related N-acetyltransferase	rimI
SA0063	C601AGL000063	59582	59791	-	transposase
SA0064	C601AGL000064	60378	60599	+	NA
SA0065	C601AGL000065	61381	61602	+	hypothetical protein
SA0066	C601AGL000066	61685	61930	+	NA
SA0067	C601AGL000067	61970	62302	+	NA
SA0068	C601AGL000068	62888	63259	-	hypothetical protein
SA0069	C601AGL000069	63826	63954	-	NA
SA0070	C601AGL000070	63944	64993	-	hypothetical protein
SA0071	C601AGL000071	65021	65527	-	hypothetical protein
SA0072	C601AGL000072	65524	67113	-	hypothetical protein
SA0073	C601AGL000073	67217	67579	+	prevent-host-death protein
SA0074	C601AGL000074	67543	68061	+	DNA-binding protein
SA0075	C601AGL000075	68127	68348	-	NA
SA0076	C601AGL000076	68714	69328	+	NA
SA0077	C601AGL000077	69446	70039	-	RNA polymerase subunit sigma-70
SA0078	C601AGL000078	70046	71683	-	terminase
SA0079	C601AGL000079	71680	72456	-	hypothetical protein
SA0080	C601AGL000080	72674	73060	+	hypothetical protein
SA0081	C601AGL000081	73107	73790	-	DNA polymerase III subunit epsilon	dnaQ
SA0082	C601AGL000082	73814	73990	-	NA
SA0083	C601AGL000083	73994	74314	-	NA
SA0084	C601AGL000084	74298	74678	-	NA
SA0085	C601AGL000085	74682	74900	-	NA
SA0086	C601AGL000086	75015	75350	-	NA
SA0087	C601AGL000087	75372	76499	-	NA
SA0088	C601AGL000088	77420	77848	-	Holliday junction resolvase
SA0089	C601AGL000089	76711	77427	-	NA
SA0090	C601AGL000090	77883	78002	-	NA
SA0091	C601AGL000091	78011	78586	-	NA
SA0092	C601AGL000092	78637	79854	-	NA
SA0093	C601AGL000093	79923	80156	-	NA
SA0094	C601AGL000094	80238	80975	+	hypothetical protein
SA0095	C601AGL000095	81169	81558	+	NA
SA0096	C601AGL000096	81555	81737	+	NA
SA0097	C601AGL000097	81734	81967	+	hypothetical protein
SA0098	C601AGL000098	82337	82621	+	transposase
SA0099	C601AGL000099	82753	82932	+	NA
SA0100	C601AGL000100	83181	83615	+	transposase
SA0101	C601AGL000101	84176	84367	-	NA
SA0102	C601AGL000102	84419	86392	-	NA
SA0103	C601AGL000103	86412	87452	-	NA
SA0104	C601AGL000104	88653	88805	+	NA
SA0105	C601AGL000105	91029	92570	+	transposase
SA0106	C601AGL000106	92662	92790	-	NA
SA0107	C601AGL000107	92875	93186	+	NA
SA0108	C601AGL000108	93179	93298	-	NA
SA0109	C601AGL000109	93519	94622	-	hypothetical protein
SA0110	C601AGL000110	94986	95108	-	NA
SA0111	C601AGL000111	95160	96116	-	NA
SA0112	C601AGL000112	96117	96329	-	NA
SA0113	C601AGL000113	96454	96618	-	NA
SA0114	C601AGL000114	96639	96812	-	NA
SA0115	C601AGL000115	96960	97661	-	NA
SA0116	C601AGL000116	97658	97810	-	NA
SA0117	C601AGL000117	97807	97980	-	NA
SA0118	C601AGL000118	98000	98317	-	NA
SA0119	C601AGL000119	98292	98735	-	NA
SA0120	C601AGL000120	98968	99102	-	NA
SA0121	C601AGL000121	99114	99722	-	hypothetical protein
SA0122	C601AGL000122	100262	101212	-	NA
SA0123	C601AGL000123	101216	102088	-	hypothetical protein
SA0124	C601AGL000124	102116	103066	-	NA
SA0125	C601AGL000125	103075	103491	-	hypothetical protein
SA0126	C601AGL000126	103564	104466	-	hypothetical protein
SA0127	C601AGL000127	104695	105231	+	NA
SA0128	C601AGL000128	105527	105730	+	NA
SA0129	C601AGL000129	105840	106574	+	lysozyme
SA0130	C601AGL000130	106749	107153	+	hypothetical protein
SA0131	C601AGL000131	107137	107448	+	hypothetical protein
SA0132	C601AGL000132	107494	107934	+	hypothetical protein
SA0133	C601AGL000133	107921	108139	+	NA
SA0134	C601AGL000134	108169	108288	-	NA
SA0135	C601AGL000135	108574	108843	+	hypothetical protein
SA0136	C601AGL000136	109100	110038	+	topoisomerase
SA0137	C601AGL000137	110470	111123	+	hypothetical protein
SA0138	C601AGL000138	111120	111737	+	NA
SA0139	C601AGL000139	111734	115219	+	hypothetical protein
SA0140	C601AGL000140	115570	115737	+	NA
SA0141	C601AGL000141	115843	116058	+	addiction module protein
SA0142	C601AGL000142	116058	116390	+	hypothetical protein
SA0143	C601AGL000143	116399	118246	+	type II restriction enzyme
SA0144	C601AGL000144	118210	119148	-	transposase
SA0145	C601AGL000145	119988	120293	+	hypothetical protein
SA0146	C601AGL000146	120385	120543	+	NA
SA0147	C601AGL000147	120601	122772	+	NA
SA0148	C601AGL000148	122831	124759	-	Helicase RecD/TraA	recD
SA0149	C601AGL000149	124794	124910	-	NA
SA0150	C601AGL000150	124900	125091	+	NA
SA0151	C601AGL000151	125103	125360	+	NA
SA0152	C601AGL000152	125734	125904	-	NA
SA0153	C601AGL000153	126326	126610	+	hypothetical protein
SA0154	C601AGL000154	126620	126766	-	NA
SA0155	C601AGL000155	126788	127138	-	hypothetical protein
SA0156	C601AGL000156	127258	127434	-	NA
SA0157	C601AGL000157	127399	129501	+	Cd2+/Zn2+-exporting ATPase	zntA
SA0158	C601AGL000158	130118	130285	+	membrane protein, partial
SA0159	C601AGL000159	129518	130111	-	Cd(II)/Pb(II)-responsive transcriptional regulator	merR
SA0160	C601AGL000160	130340	130492	+	NA
SA0161	C601AGL000161	130489	131952	-	multicopper oxidase
SA0162	C601AGL000162	131955	132533	-	CopG family transcriptional regulator	copG
SA0163	C601AGL000163	132602	132796	-	NA
SA0164	C601AGL000164	132921	133199	-	NA
SA0165	C601AGL000165	133673	133909	-	hypothetical protein
SA0166	C601AGL000166	134271	134480	-	hypothetical protein
SA0167	C601AGL000167	134477	135307	-	hypothetical protein
SA0168	C601AGL000168	135503	135763	-	hydrogenase expression protein	hypA
SA0169	C601AGL000169	135745	135885	-	NA
SA0170	C601AGL000170	136026	136328	-	hypothetical protein
SA0171	C601AGL000171	136575	138125	+	hypothetical protein
SA0172	C601AGL000172	138404	138583	-	hypothetical protein
SA0173	C601AGL000173	138740	138883	+	NA
SA0174	C601AGL000174	138922	139515	-	NA
SA0175	C601AGL000175	139716	140441	-	chlorophyll A-B-binding protein, partial	psbC
SA0176	C601AGL000176	140599	141084	-	allophycocyanin	apcB
SA0177	C601AGL000177	141149	141622	-	allophycocyanin	apcD
SA0178	C601AGL000178	141908	142435	-	hypothetical protein
SA0179	C601AGL000179	142636	142917	+	hypothetical protein
SA0180	C601AGL000180	143455	144480	+	fatty acid desaturase	desA
SA0181	C601AGL000181	144539	144904	+	hypothetical protein
SA0182	C601AGL000182	145332	145604	-	hypothetical protein
SA0183	C601AGL000183	144910	145335	-	GLTT repeat protein
SA0184	C601AGL000184	145722	145868	+	NA
SA0185	C601AGL000185	145908	146666	+	Esterase/lipase/thioesterase family active site protein
SA0186	C601AGL000186	146669	147070	+	hypothetical protein
SA0187	C601AGL000187	147087	147299	-	hypothetical protein
SA0188	C601AGL000188	147750	147995	+	hypothetical protein
SA0189	C601AGL000189	148482	149837	-	hypothetical protein
SA0190	C601AGL000190	149834	151066	-	NA
SA0191	C601AGL000191	151063	152109	-	hypothetical protein
SA0192	C601AGL000192	152506	153963	+	hypothetical protein
SA0193	C601AGL000193	154057	154809	+	hypothetical protein
SA0194	C601AGL000194	155026	155226	+	NA
SA0195	C601AGL000195	155245	156183	-	transposase
SA0196	C601AGL000196	156241	156387	+	NA
SA0197	C601AGL000197	156439	157380	+	sodium/bile acid cotransporter family protein	TC.BASS
SA0198	C601AGL000198	157442	157912	+	hypothetical protein
SA0199	C601AGL000199	158133	159629	+	hypothetical protein
SA0200	C601AGL000200	159735	161243	+	hypothetical protein
SA0201	C601AGL000201	161288	161701	+	hypothetical protein
SA0202	C601AGL000202	161723	162337	+	protein of unknown function DUF1214
SA0203	C601AGL000203	162460	162621	-	conjugation transfer protein	TrbI
SA0204	C601AGL000204	162723	164282	+	deoxyribodipyrimidine photo-lyase	phrB
SA0205	C601AGL000205	164434	166083	+	zeta-carotene desaturase
SA0206	C601AGL000206	166741	166893	-	hypothetical protein
SA0207	C601AGL000207	167085	168176	-	transposase
SA0208	C601AGL000208	170127	170288	-	NA
SA0209	C601AGL000209	170349	170657	-	YlxR family protein
SA0210	C601AGL000210	170657	170917	-	addiction module antitoxin	relB
SA0211	C601AGL000211	171497	171619	-	NA
SA0212	C601AGL000212	171787	171987	+	NA
SA0213	C601AGL000213	172973	173095	-	NA
SA0214	C601AGL000214	173482	175071	-	hypothetical protein
SA0215	C601AGL000215	175177	175824	-	hypothetical protein
SA0216	C601AGL000216	176027	176980	+	transposase
SA0217	C601AGL000217	177596	177772	-	NA
SA0218	C601AGL000218	178210	179268	-	transposase
SA0219	C601AGL000219	179265	180173	-	site-specific recombinase XerD	xerD
SA0220	C601AGL000220	180689	181747	-	transposase
SA0221	C601AGL000221	181744	182652	-	site-specific recombinase XerD	xerD
SA0222	C601AGL000222	183049	184035	-	integron integrase	xerC
SA0223	C601AGL000223	184032	185543	-	deoxyribodipyrimidine photolyase	K06876
SA0224	C601AGL000224	185534	186748	-	deoxyribodipyrimidine photolyase	phrB
SA0225	C601AGL000225	186755	187411	-	hypothetical protein
SA0226	C601AGL000226	187481	188242	-	hypothetical protein
SA0227	C601AGL000227	188348	189751	+	cytochrome P450
SA0228	C601AGL000228	190286	190732	-	hypothetical protein
SA0229	C601AGL000229	190760	191908	-	hypothetical protein
SA0230	C601AGL000230	191924	192172	-	hypothetical protein
SA0231	C601AGL000231	192526	192975	-	hypothetical protein
SA0232	C601AGL000232	192972	193826	-	membrane protein, partial
SA0233	C601AGL000233	193823	194332	-	DUF2892 domain-containing protein
SA0234	C601AGL000234	194344	195507	-	Zn-dependent hydrolase	ETHE1
SA0235	C601AGL000235	195643	195984	+	transcriptional regulator	arsR
SA0236	C601AGL000236	195999	197291	-	FAD-dependent pyridine nucleotide-disulfide oxidoreductase	sqr
SA0237	C601AGL000237	197476	197982	+	hypothetical protein
SA0238	C601AGL000238	198059	198664	-	rhodanese	pspE
SA0239	C601AGL000239	198780	199019	-	cytochrome b6-f complex iron-sulfur subunit	petC
SA0240	C601AGL000240	199054	199818	+	thiol methyltransferase 1	TPMT
SA0241	C601AGL000241	199948	200547	+	hypothetical protein
SA0242	C601AGL000242	200687	201667	-	cysteine synthase A	cysK
SA0243	C601AGL000243	201687	204296	-	RNA polymerase subunit sigma-54
SA0244	C601AGL000244	204706	205707	-	cytochrome oxidase	cydB
SA0245	C601AGL000245	205710	207119	-	cytochrome oxidase	cydA
SA0246	C601AGL000246	207702	207815	-	NA
SA0247	C601AGL000247	207956	208798	-	NA
SA0248	C601AGL000248	208900	210279	+	F0F1 ATP synthase subunit beta	atpD
SA0249	C601AGL000249	210279	210668	+	F1F0 ATPase F1 subunit epsilon	atpC
SA0250	C601AGL000250	210812	210985	+	F0F1-ATPase subunit	atpI
SA0251	C601AGL000251	211148	211324	+	ATP synthase subunit I	atpR
SA0252	C601AGL000252	211328	212041	+	ATP synthase F0 subcomplex subunit A	atpB
SA0253	C601AGL000253	212158	212307	+	ATP synthase F0F1 subunit C	atpE
SA0254	C601AGL000254	212309	213103	+	NA
SA0255	C601AGL000255	213078	214634	+	ATP F0F1 synthase subunit alpha	atpA
SA0256	C601AGL000256	214783	215607	+	F1F0 ATPase F1 subunit gamma	atpG
SA0257	C601AGL000257	215910	216035	+	NA
SA0258	C601AGL000258	216129	216272	+	NA
SA0259	C601AGL000259	216276	216497	-	NA
SA0260	C601AGL000260	216830	217345	-	hypothetical protein
SA0261	C601AGL000261	217311	217991	-	pyridoxine 5'-phosphate oxidase	pdxH
SA0262	C601AGL000262	218077	218478	+	thiol-disulfide oxidoreductase
SA0263	C601AGL000263	218475	219143	+	phosphohydrolase	relA
SA0264	C601AGL000264	219262	219414	-	hypothetical protein
SA0265	C601AGL000265	219576	221399	+	DNA methyltransferase	hsdM
SA0266	C601AGL000266	221608	222711	+	type I restriction enzyme specificity protein	hsdS
SA0267	C601AGL000267	223753	224184	+	transposase
SA0268	C601AGL000268	224314	224550	+	NA
SA0269	C601AGL000269	224547	225413	+	NA
SA0270	C601AGL000270	225626	225778	+	hypothetical protein
SA0271	C601AGL000271	225791	225928	+	NA
SA0272	C601AGL000272	225925	226107	+	peptide methionine sulfoxide reductase, partial
SA0273	C601AGL000273	226411	226584	+	hypothetical protein
SA0274	C601AGL000274	226592	227008	-	nucleotide-binding protein
SA0275	C601AGL000275	227014	227262	-	hypothetical protein
SA0276	C601AGL000276	227372	227890	-	hypothetical protein
SA0277	C601AGL000277	227887	228171	-	hypothetical protein
SA0278	C601AGL000278	228268	228786	+	hypothetical protein
SA0279	C601AGL000279	228893	229357	+	nucleotidyltransferase
SA0280	C601AGL000280	229433	230482	+	toxin Fic
SA0281	C601AGL000281	230479	233595	+	NAD(P)-dependent oxidoreductase	hsdR
SA0282	C601AGL000282	233663	234484	+	hypothetical protein
SA0283	C601AGL000283	234615	234998	+	hypothetical protein
SA0284	C601AGL000284	235156	235695	-	Prokaryotic cytochrome b561
SA0285	C601AGL000285	235753	236370	-	hypothetical protein
SA0286	C601AGL000286	236453	237532	-	photosystem I reaction center subunit IX	psbA
SA0287	C601AGL000287	237660	238208	+	hypothetical protein
SA0288	C601AGL000288	238281	238670	-	hypothetical protein
SA0289	C601AGL000289	238830	239714	+	hypothetical protein
SA0290	C601AGL000290	239730	240395	-	short-chain dehydrogenase	TUBA
SA0291	C601AGL000291	240452	240892	-	transcriptional regulator	cueR
SA0292	C601AGL000292	240935	243043	+	Cu+-exporting ATPase	copA
SA0293	C601AGL000293	243040	243645	+	hypothetical protein
SA0294	C601AGL000294	243653	244369	-	hypothetical protein
SA0295	C601AGL000295	244934	245077	+	high light inducible protein	hemH
SA0296	C601AGL000296	244588	244935	-	NA
SA0297	C601AGL000297	245208	245939	+	hypothetical protein
SA0298	C601AGL000298	246136	246285	+	NA
SA0299	C601AGL000299	246511	247665	-	fatty acid desaturase	FAD
SA0300	C601AGL000300	247775	248728	-	transposase
SA0301	C601AGL000301	248930	249715	-	ABC transporter permease protein	drrB
SA0302	C601AGL000302	249718	250479	-	ABC transporter permease protein	drrB
SA0303	C601AGL000303	250527	251510	-	ABC transport system ATP-binding protein	drrA
SA0304	C601AGL000304	251567	252748	+	hypothetical protein
SA0305	C601AGL000305	252745	254421	+	mechanosensitive ion channel protein MscS, partial
SA0306	C601AGL000306	254544	254693	+	hypothetical protein
SA0307	C601AGL000307	254752	255351	-	hypothetical protein
SA0308	C601AGL000308	255405	255680	-	Chlorophyll A-B binding protein	psbS
SA0309	C601AGL000309	255822	256331	-	DUF1993 domain-containing protein
SA0310	C601AGL000310	256827	257480	-	transposase
SA0311	C601AGL000311	257606	257935	-	transposase
SA0312	C601AGL000312	258067	258795	-	hypothetical protein
SA0313	C601AGL000313	259114	260172	-	transposase
SA0314	C601AGL000314	260169	261077	-	site-specific recombinase XerD	xerD
SA0315	C601AGL000315	261714	262409	-	NA
SA0316	C601AGL000316	262869	263279	-	DNA-binding protein
SA0317	C601AGL000317	263517	263705	-	prevent-host-death protein
SA0318	C601AGL000318	263347	263523	-	NA
SA0319	C601AGL000319	263843	265054	+	hypothetical protein
SA0320	C601AGL000320	265035	265388	+	NA
SA0321	C601AGL000321	265385	265702	+	NA
SA0322	C601AGL000322	265704	266000	+	NA
SA0323	C601AGL000323	266014	266502	+	NA
SA0324	C601AGL000324	266472	267074	+	hypothetical protein
SA0325	C601AGL000325	267135	267911	+	NA
SA0326	C601AGL000326	268397	268630	+	NA
SA0327	C601AGL000327	268600	268932	-	NA
SA0328	C601AGL000328	269297	269512	-	hypothetical protein
SA0329	C601AGL000329	269807	270244	+	galactose oxidase
SA0330	C601AGL000330	270241	270498	+	hypothetical protein
SA0331	C601AGL000331	270551	270796	+	hypothetical protein
SA0332	C601AGL000332	270886	271146	+	hypothetical protein
SA0333	C601AGL000333	271181	271945	+	recombinase RecD, partial	recD
SA0334	C601AGL000334	272059	272196	+	NA
SA0335	C601AGL000335	272244	273098	+	hypothetical protein
SA0336	C601AGL000336	273395	273526	-	NA
SA0337	C601AGL000337	273516	274208	+	hypothetical protein
SA0338	C601AGL000338	274415	275539	-	DMT(drug/metabolite transporter) superfamily permease
SA0339	C601AGL000339	276071	276226	+	NA
SA0340	C601AGL000340	275621	275884	-	hypothetical protein
SA0341	C601AGL000341	276600	278087	-	NA
SA0342	C601AGL000342	278185	279423	-	efflux transporter, RND family, MFP subunit	czcB
SA0343	C601AGL000343	279420	282590	-	heavy metal efflux pump	nrsA
SA0344	C601AGL000344	282633	283226	-	hypothetical protein
SA0345	C601AGL000345	283323	284021	+	response regulator with CheY-like receiver domain and winged-helix DNA-binding domain	nrsR
SA0346	C601AGL000346	284037	285413	+	histidine kinase	nrsS
SA0347	C601AGL000347	285462	286187	+	hypothetical protein
SA0348	C601AGL000348	286196	286618	+	hypothetical protein
SA0349	C601AGL000349	286585	286875	+	NA
SA0350	C601AGL000350	286900	287187	+	DNA polymerase
SA0351	C601AGL000351	287222	287347	+	NA
SA0352	C601AGL000352	287344	288009	+	nuclease-like protein	nuc
SA0353	C601AGL000353	288087	288458	+	AbrB family transcriptional regulator	abrB
SA0354	C601AGL000354	288560	289210	+	hypothetical protein
SA0355	C601AGL000355	289277	289525	-	hypothetical protein
SA0356	C601AGL000356	290013	291467	+	transposase
SA0357	C601AGL000357	292156	292350	+	hypothetical protein
SA0358	C601AGL000358	292352	292492	-	hypothetical protein
SA0359	C601AGL000359	292523	293302	+	NA
SA0360	C601AGL000360	293393	294331	+	transposase
SA0361	C601AGL000361	294674	294856	-	NA
SA0362	C601AGL000362	295006	296061	-	NA
SA0363	C601AGL000363	296390	296629	+	transposase
SA0364	C601AGL000364	296742	297236	+	IS3 family transposase
SA0365	C601AGL000365	297191	298621	+	Integrase catalytic subunit
SA0366	C601AGL000366	299389	300738	-	NA
SA0367	C601AGL000367	300822	302102	-	hypothetical protein
SA0368	C601AGL000368	302448	304253	-	hypothetical protein
SA0369	C601AGL000369	304356	305312	-	NA
SA0370	C601AGL000370	305603	307021	+	hypothetical protein
SA0371	C601AGL000371	307074	307703	+	putative transposase
SA0372	C601AGL000372	308059	308496	-	transposase
SA0373	C601AGL000373	308654	309403	-	transposase
SA0374	C601AGL000374	309419	309952	-	transposase, partial
SA0375	C601AGL000375	310626	310823	+	NA
SA0376	C601AGL000376	311425	313896	+	H+-transporting ATPase
SA0377	C601AGL000377	313941	314054	+	NA
SA0378	C601AGL000378	314241	315347	+	serine/threonine protein phosphatase
SA0379	C601AGL000379	315307	316767	-	N-acetylglucosamine-1-phosphate uridyltransferase	ndh
SA0380	C601AGL000380	316861	318066	-	hypothetical protein
SA0381	C601AGL000381	318114	318950	+	hypothetical protein
SA0382	C601AGL000382	318957	319757	-	endolysin
SA0383	C601AGL000383	319813	319998	+	NA
SA0384	C601AGL000384	320218	321303	-	hypothetical protein
SA0385	C601AGL000385	321297	322097	-	transcriptional regulator
SA0386	C601AGL000386	322204	323202	+	quinolinate synthetase	nadA
SA0387	C601AGL000387	323234	324319	-	fructose-1,6-bisphosphate aldolase	ALDO
SA0388	C601AGL000388	324379	325425	+	predicted exonuclease
SA0389	C601AGL000389	325774	326253	+	hypothetical protein
SA0390	C601AGL000390	326260	327132	+	hypothetical protein
SA0391	C601AGL000391	327657	328622	+	orange carotenoid protein
SA0392	C601AGL000392	329704	330045	+	integrase, partial
SA0393	C601AGL000393	330379	330834	+	NA
SA0394	C601AGL000394	330922	331713	+	NA
SA0395	C601AGL000395	331883	332707	-	bile acid:sodium symporter	TC.BASS
SA0396	C601AGL000396	332751	332864	-	NA
SA0397	C601AGL000397	332881	332997	-	NA
SA0398	C601AGL000398	332996	334708	+	ATP-dependent DNA ligase	LIG1
SA0399	C601AGL000399	334750	337329	+	ligase-associated DNA damage response DEXH box helicase	lhr
SA0400	C601AGL000400	337509	337766	-	hypothetical protein
SA0401	C601AGL000401	337849	340002	-	4Fe-4S ferredoxin, iron-sulfur binding domain:Sigma-54 factor
SA0402	C601AGL000402	340089	340673	+	glutathione S-transferase	gst
SA0403	C601AGL000403	340681	341331	+	serine/threonine phosphatase
SA0404	C601AGL000404	341328	341774	-	hypothetical protein
SA0405	C601AGL000405	341897	342514	+	CDP-diacylglycerol-glycerol-3-phosphate 3-phosphatidyltransferase	pgsA
SA0406	C601AGL000406	342486	343403	-	Possible nucleotide sugar epimerase	rfbB
SA0407	C601AGL000407	343463	344248	+	phosphoribosylformimino-5-aminoimidazole carboxamide ribotide isomerase	hisA
SA0408	C601AGL000408	344392	344844	+	putative ferric uptake regulator, FUR family protein	fur
SA0409	C601AGL000409	344841	346637	+	hypothetical protein
SA0410	C601AGL000410	346745	347335	+	hypothetical protein
SA0411	C601AGL000411	347335	348765	+	fumarate hydratase
SA0412	C601AGL000412	348901	349407	+	hypothetical protein
SA0413	C601AGL000413	349404	349565	+	NA
SA0414	C601AGL000414	349742	350374	+	hypothetical protein
SA0415	C601AGL000415	350462	351664	+	hypothetical protein
SA0416	C601AGL000416	351716	352837	+	hypothetical protein
SA0417	C601AGL000417	352867	353346	+	Holliday junction resolvase	ruvX
SA0418	C601AGL000418	353391	353900	+	hypothetical protein
SA0419	C601AGL000419	353897	354412	+	HAD family hydrolase
SA0420	C601AGL000420	354409	355521	+	glutamate 5-kinase	proB
SA0421	C601AGL000421	355547	357598	-	small mechanosensitive ion channel protein MscS	mscS
SA0422	C601AGL000422	358068	358853	+	putative polysaccharide deacetylase
SA0423	C601AGL000423	358813	359868	+	UDP-3-O-(3-hydroxymyristoyl) glucosamine N-acyltransferase	lpxD
SA0424	C601AGL000424	359934	361007	+	3-isopropylmalate dehydrogenase	leuB
SA0425	C601AGL000425	361052	361954	+	phosphoribulokinase	prkB
SA0426	C601AGL000426	362051	362323	+	hypothetical protein
SA0427	C601AGL000427	362320	363183	+	prepilin signal peptidase PulO-like peptidase	pilD
SA0428	C601AGL000428	363216	364097	+	acetyl-CoA carboxylase subunit beta	accD
SA0429	C601AGL000429	364163	364555	+	hypothetical protein
SA0430	C601AGL000430	364585	365655	+	gfo/Idh/MocA family oxidoreductase	mviM
SA0431	C601AGL000431	365751	366824	+	fructose-bisphosphate aldolase	FBA
SA0432	C601AGL000432	367040	369964	-	hypothetical protein
SA0433	C601AGL000433	370118	371404	+	threonine synthase	thrC
SA0434	C601AGL000434	371513	371788	+	molybdenum cofactor biosynthesis protein MoaD	moaD
SA0435	C601AGL000435	371875	372891	+	hypothetical protein
SA0436	C601AGL000436	372882	374837	-	cell division protein FtsH	ftsH
SA0437	C601AGL000437	374910	375089	+	50S ribosomal protein L32	rpmF
SA0438	C601AGL000438	375131	375475	-	hypothetical protein
SA0439	C601AGL000439	375597	377489	+	RecJ exonuclease	recJ
SA0440	C601AGL000440	377709	378074	+	Fe-S cluster protein
SA0441	C601AGL000441	378071	378418	+	hypothetical protein
SA0442	C601AGL000442	378437	378721	+	hypothetical protein
SA0443	C601AGL000443	378811	381114	+	organic solvent ABC transporter permease	rnr
SA0444	C601AGL000444	381118	381753	+	amino acid decarboxylase	ubiX
SA0445	C601AGL000445	381827	382336	+	hypothetical protein
SA0446	C601AGL000446	382383	382823	+	hypothetical protein
SA0447	C601AGL000447	382916	383998	+	magnesium-protoporphyrin IX monomethyl ester cyclase	acsF
SA0448	C601AGL000448	384070	385506	+	hypothetical protein
SA0449	C601AGL000449	385503	386906	+	modulator of DNA gyrase	pmbA
SA0450	C601AGL000450	386994	387986	+	methionyl-tRNA formyltransferase	fmt
SA0451	C601AGL000451	388049	388318	+	hypothetical protein
SA0452	C601AGL000452	388343	388567	+	NA
SA0453	C601AGL000453	388721	389344	+	transposase
SA0454	C601AGL000454	389341	389859	+	hypothetical protein
SA0455	C601AGL000455	389868	390461	-	hypothetical protein
SA0456	C601AGL000456	390522	390635	-	hypothetical protein
SA0457	C601AGL000457	390632	391795	-	hypothetical protein	hsdS
SA0458	C601AGL000458	392033	392365	+	hypothetical protein
SA0459	C601AGL000459	391792	391986	-	NA
SA0460	C601AGL000460	392362	392616	+	PemK-like protein	mazF
SA0461	C601AGL000461	392591	392719	+	NA
SA0462	C601AGL000462	392775	393053	+	hypothetical protein
SA0463	C601AGL000463	393050	393379	+	growth inhibitor PemK	mazF
SA0464	C601AGL000464	393397	393831	-	putative type I restriction enzymeP M protein	hsdM
SA0465	C601AGL000465	393828	394760	-	DNA methyltransferase	hsdM
SA0466	C601AGL000466	394791	395264	-	NA
SA0467	C601AGL000467	395621	395794	-	hypothetical protein
SA0468	C601AGL000468	396010	396504	+	thioredoxin
SA0469	C601AGL000469	396625	396768	-	NA
SA0470	C601AGL000470	396912	397706	+	cytochrome c biogenesis protein	ccdA
SA0471	C601AGL000471	397816	399345	-	putative sulfate transporter	TC.SULP
SA0472	C601AGL000472	399744	400187	-	transcriptional regulator
SA0473	C601AGL000473	400279	400515	-	high light inducible protein
SA0474	C601AGL000474	400702	400827	-	NA
SA0475	C601AGL000475	400824	400988	-	Lhc-like protein Lhl4	hemH
SA0476	C601AGL000476	401143	401778	+	hypothetical protein
SA0477	C601AGL000477	401845	402798	+	transposase
SA0478	C601AGL000478	402779	403645	+	hypothetical protein
SA0479	C601AGL000479	404004	404588	+	carbonic anhydrase	paaY
SA0480	C601AGL000480	404658	404789	+	hypothetical protein
SA0481	C601AGL000481	404789	406222	+	tRNA (uracil-5-)-methyltransferase	trmFO
SA0482	C601AGL000482	406305	407435	+	choloylglycine hydrolase
SA0483	C601AGL000483	407524	409074	+	Carotenoid isomerase	crtH
SA0484	C601AGL000484	409120	409404	+	hypothetical protein
SA0485	C601AGL000485	409397	409978	+	hypothetical protein
SA0486	C601AGL000486	409980	410795	-	transcriptional regulator
SA0487	C601AGL000487	410879	411148	+	hypothetical protein
SA0488	C601AGL000488	411174	411497	-	monothiol glutaredoxin	grxD
SA0489	C601AGL000489	411537	411770	-	hypothetical protein
SA0490	C601AGL000490	411846	412391	-	hypothetical protein
SA0491	C601AGL000491	412420	413175	-	hypothetical protein
SA0492	C601AGL000492	413303	414052	+	pyridoxine 5'-phosphate synthase	pdxJ
SA0493	C601AGL000493	414049	414384	+	hypothetical protein
SA0494	C601AGL000494	414401	414589	-	hypothetical protein
SA0495	C601AGL000495	414696	415025	-	hypothetical protein
SA0496	C601AGL000496	415187	415846	+	serine/threonine protein phosphatase	pphA
SA0497	C601AGL000497	415840	419181	+	exodeoxyribonuclease V subunit gamma	recC
SA0498	C601AGL000498	419178	422933	+	UvrD/REP helicase-like protein	recB
SA0499	C601AGL000499	422930	424642	+	UvrD/REP helicase-like protein	recD
SA0500	C601AGL000500	424662	426833	-	glutamine synthetase	glnA
SA0501	C601AGL000501	427025	427246	+	hypothetical protein
SA0502	C601AGL000502	427362	427613	-	NA
SA0503	C601AGL000503	427674	427805	-	NA
SA0504	C601AGL000504	427810	429585	+	cold-shock protein (DEAD-like helicases)	deaD
SA0505	C601AGL000505	429611	429946	+	hypothetical protein
SA0506	C601AGL000506	429956	430156	-	hypothetical protein
SA0507	C601AGL000507	430394	430588	-	hypothetical protein
SA0508	C601AGL000508	430713	432509	+	ABC transporter ATP-binding protein	mdlB
SA0509	C601AGL000509	432595	433227	+	plasmid partitioning protein ParB	parB
SA0510	C601AGL000510	433398	434267	+	transcriptional regulator
SA0511	C601AGL000511	434271	435308	-	glycine/D-amino acid oxidase, deaminating
SA0512	C601AGL000512	435312	435953	-	Photosystem II PsbP protein	psbP
SA0513	C601AGL000513	436038	436607	+	recombinase RecR	recR
SA0514	C601AGL000514	436625	437554	+	lipoyl synthase	lipA
SA0515	C601AGL000515	437592	438929	+	glutamate permease	gltS
SA0516	C601AGL000516	438988	440004	+	glyceraldehyde-3-phosphate dehydrogenase	gapA
SA0517	C601AGL000517	439995	442853	-	cyclic nucleotide-binding protein
SA0518	C601AGL000518	442889	443428	-	hypothetical protein
SA0519	C601AGL000519	443425	444405	-	DUF952 domain-containing protein
SA0520	C601AGL000520	444402	444629	-	hypothetical protein
SA0521	C601AGL000521	444655	445635	-	rhodanese-related sulfurtransferase
SA0522	C601AGL000522	445632	446663	-	biotin synthase	bioB
SA0523	C601AGL000523	446660	447496	-	UDP pyrophosphate synthase	uppS
SA0524	C601AGL000524	447493	448356	-	hypothetical protein
SA0525	C601AGL000525	448381	449796	-	diaminopimelate decarboxylase	lysA
SA0526	C601AGL000526	449838	450314	+	alanine acetyltransferase	rimI
SA0527	C601AGL000527	450560	453133	+	ATP-dependent Clp protease ATP-binding protein	clpC
SA0528	C601AGL000528	453238	454341	+	oxidoreductase	gldA
SA0529	C601AGL000529	454410	455222	+	alpha/beta hydrolase
SA0530	C601AGL000530	455273	455455	-	NA
SA0531	C601AGL000531	455538	456164	+	hypothetical protein
SA0532	C601AGL000532	456187	457071	-	phosphatidate cytidylyltransferase	CDS1
SA0533	C601AGL000533	457068	457742	-	precorrin-6B methylase	cbiT
SA0534	C601AGL000534	457755	459146	-	lysine decarboxylase	ldcC,
SA0535	C601AGL000535	459234	460916	+	possible kinase	ADCK
SA0536	C601AGL000536	460964	461446	+	hypothetical protein
SA0537	C601AGL000537	461452	462429	-	type II alternative RNA polymerase sigma factor, sigma-70 family protein	rpoS
SA0538	C601AGL000538	462504	463328	+	RNA pseudouridine synthase	rsuA
SA0539	C601AGL000539	464227	465804	-	4-alpha-glucanotransferase	malQ
SA0540	C601AGL000540	465801	466961	-	coenzyme F420-reducing hydrogenase subunit beta	frhB
SA0541	C601AGL000541	467115	468110	+	possible LytR-membrane bound transcriptional regulator
SA0542	C601AGL000542	468112	468675	-	hypothetical protein
SA0543	C601AGL000543	468742	469737	+	ribose-phosphate pyrophosphokinase	PRPS
SA0544	C601AGL000544	469879	471069	+	hypothetical protein
SA0545	C601AGL000545	471101	473764	-	aminopeptidase N	pepN
SA0546	C601AGL000546	473813	474280	-	hypothetical protein
SA0547	C601AGL000547	474327	474764	-	ABC transporter ATP-binding protein	mdlB
SA0548	C601AGL000548	474920	476065	+	adaptive-response sensory kinase	sasA
SA0549	C601AGL000549	476511	477086	-	hypothetical protein
SA0550	C601AGL000550	477078	477206	+	NA
SA0551	C601AGL000551	477253	478401	+	ferredoxin--NADP reductase	petH
SA0552	C601AGL000552	478551	480074	+	glucose-6-phosphate 1-dehydrogenase	G6PD
SA0553	C601AGL000553	480121	481422	+	glucose 6-phosphate dehydrogenase
SA0554	C601AGL000554	481447	482898	+	putative Cobyrinic acid a,c-diamide synthase	cobB-cbiA
SA0555	C601AGL000555	482973	483545	+	phosphoglycerate mutase	gpmB
SA0556	C601AGL000556	483523	484236	+	possible Cytochrome C biogenesis protein trans
SA0557	C601AGL000557	484272	485750	-	DNA damage-inducible protein
SA0558	C601AGL000558	485747	486337	-	hypothetical protein
SA0559	C601AGL000559	486334	487236	-	geranylgeranyl pyrophosphate synthase	GGPS
SA0560	C601AGL000560	487289	488212	-	methenyltetrahydrofolate cyclohydrolase	folD
SA0561	C601AGL000561	488295	490382	+	HD family phosphohydrolase
SA0562	C601AGL000562	490383	491567	+	hypothetical protein
SA0563	C601AGL000563	491883	492134	+	hypothetical protein
SA0564	C601AGL000564	492272	493897	-	Glucose-methanol-choline (GMC) oxidoreductase
SA0565	C601AGL000565	493972	494088	-	NA
SA0566	C601AGL000566	494273	494500	+	NA
SA0567	C601AGL000567	494596	495573	-	hypothetical protein
SA0568	C601AGL000568	495589	496059	-	Protein of unknown function (DUF1230)
SA0569	C601AGL000569	496034	496480	-	ribosome silencing factor	ybeB
SA0570	C601AGL000570	496473	497123	-	hypothetical protein
SA0571	C601AGL000571	497225	500575	+	carbamoyl phosphate synthase large subunit	carB
SA0572	C601AGL000572	500604	501290	+	hypothetical protein
SA0573	C601AGL000573	501357	501560	-	hypothetical protein
SA0574	C601AGL000574	501633	503372	-	ABC transporter ATP-binding protein	mdlB
SA0575	C601AGL000575	503423	503608	+	RNA-binding protein S4	ybcJ
SA0576	C601AGL000576	503640	504380	+	triosephosphate isomerase	tpiA
SA0577	C601AGL000577	504356	504616	-	NA
SA0578	C601AGL000578	504651	504845	+	NA
SA0579	C601AGL000579	504836	505975	+	multidrug resistance efflux pump	HlyD
SA0580	C601AGL000580	505953	507899	+	ABC transporter ATP-binding protein	drrA
SA0581	C601AGL000581	507896	509023	+	ABC transporter permease protein	drrB
SA0582	C601AGL000582	509020	510156	+	ABC transporter permease protein	drrB
SA0583	C601AGL000583	510198	510701	+	cation transporter	czcD
SA0584	C601AGL000584	510978	512141	-	hypothetical protein
SA0585	C601AGL000585	512138	512317	-	NA
SA0586	C601AGL000586	512413	513288	+	dihydropteroate synthase	folP
SA0587	C601AGL000587	513294	515495	-	catalase/hydroperoxidase HPI (I)	katG
SA0588	C601AGL000588	515718	516488	-	Short-chain dehydrogenase/reductase SDR	kduD
SA0589	C601AGL000589	516592	517197	-	nitroreductase family protein
SA0590	C601AGL000590	517328	518281	+	glutathione S-transferase	ECM4
SA0591	C601AGL000591	518286	522308	-	magnesium chelatase	chlH
SA0592	C601AGL000592	522469	523341	+	dihydrodipicolinate reductase	dapB
SA0593	C601AGL000593	523346	523990	+	hypothetical protein
SA0594	C601AGL000594	524023	524325	+	possible high light inducible protein
SA0595	C601AGL000595	524453	525625	+	possible 2-octaprenyl-6-methoxyphenol 4-monoxygenase; UbiH	ubiH
SA0596	C601AGL000596	525651	525863	+	hypothetical protein
SA0597	C601AGL000597	525901	526458	-	adenine phosphoribosyltransferase	APRT
SA0598	C601AGL000598	526509	527084	+	hypothetical protein
SA0599	C601AGL000599	527081	527728	+	hypothetical protein
SA0600	C601AGL000600	527898	528083	+	hypothetical protein
SA0601	C601AGL000601	528126	528572	+	hypothetical protein
SA0602	C601AGL000602	528585	529037	-	hypothetical protein
SA0603	C601AGL000603	529210	530031	+	two-component response regulator	ompR
SA0604	C601AGL000604	530080	531456	+	two-component sensor histidine kinase	envZ
SA0605	C601AGL000605	531476	532417	+	polyphosphate kinase	ppk
SA0606	C601AGL000606	532419	532763	+	hypothetical protein
SA0607	C601AGL000607	532999	533466	-	hypothetical protein
SA0608	C601AGL000608	533893	534114	-	hypothetical protein
SA0609	C601AGL000609	534303	534578	-	hypothetical protein
SA0610	C601AGL000610	534664	534915	-	hypothetical protein
SA0611	C601AGL000611	535012	536205	+	glycosyl transferase family 1
SA0612	C601AGL000612	536348	537106	+	galactosyl-1-phosphate transferase	rfbP
SA0613	C601AGL000613	537100	538173	-	cobalamin biosynthesis protein	cbiB
SA0614	C601AGL000614	538218	539213	-	ketol-acid reductoisomerase	ilvC
SA0615	C601AGL000615	539267	539869	-	protease subunit of ATP-dependent protease	clpP
SA0616	C601AGL000616	539927	540601	-	peptidase S14	clpP
SA0617	C601AGL000617	540633	541745	-	hypothetical protein
SA0618	C601AGL000618	541852	543144	+	radical SAM protein	hemN
SA0619	C601AGL000619	544125	545249	-	cell division protein FtsZ	ftsZ
SA0620	C601AGL000620	545421	546242	-	cell division protein FtsQ	ftsQ
SA0621	C601AGL000621	546293	546703	-	hypothetical protein
SA0622	C601AGL000622	546700	547806	-	D-alanine--D-alanine ligase	ddl
SA0623	C601AGL000623	547873	549267	-	tRNA-i(6)A37 thiotransferase enzyme MiaB	miaB
SA0624	C601AGL000624	549275	550378	+	L-Ala-DL-Glu epimerase	catB
SA0625	C601AGL000625	550372	551484	+	hypothetical protein
SA0626	C601AGL000626	551565	551990	+	hypothetical protein
SA0627	C601AGL000627	552045	553373	+	cytosine deaminase	codA
SA0628	C601AGL000628	553427	554872	+	FAD linked oxidase, N-terminal
SA0629	C601AGL000629	554918	555454	-	hypothetical protein
SA0630	C601AGL000630	555513	556820	-	hypothetical protein
SA0631	C601AGL000631	556821	558005	-	acetylornithine aminotransferase	argD
SA0632	C601AGL000632	558181	559482	-	UDP-N-acetylglucosamine 1-carboxyvinyltransferase	murA
SA0633	C601AGL000633	559865	560113	+	hypothetical protein
SA0634	C601AGL000634	560145	560936	+	tRNA/rRNA methyltransferase (SpoU)	spoU
SA0635	C601AGL000635	560933	562360	+	dihydrolipoamide dehydrogenase	pdhD
SA0636	C601AGL000636	562412	563296	+	indole-3-glycerol phosphate synthase	trpC
SA0637	C601AGL000637	563370	564131	+	amidohydrolase	DHBD
SA0638	C601AGL000638	564174	564323	+	hypothetical protein
SA0639	C601AGL000639	564453	565031	-	30S ribosomal protein S4	rpsD
SA0640	C601AGL000640	565141	565425	+	membrane protein insertion efficiency factor
SA0641	C601AGL000641	565502	565789	+	ribonucleotide reductase
SA0642	C601AGL000642	565877	567391	+	UDP-N-acetylmuramoylalanyl-D-glutamate--2,6-diaminopimelate ligase	murE
SA0643	C601AGL000643	567474	568202	+	MIP family channel protein	aqpZ
SA0644	C601AGL000644	568237	569499	-	putative L-cysteine/cystine lyase
SA0645	C601AGL000645	569557	569973	+	NA
SA0646	C601AGL000646	570799	570924	-	hypothetical protein
SA0647	C601AGL000647	571046	572548	-	hypothetical protein
SA0648	C601AGL000648	572573	573205	-	hypothetical protein
SA0649	C601AGL000649	573205	574344	-	preprotein translocase subunit YidC	yidC
SA0650	C601AGL000650	574423	574929	-	ribonuclease P
SA0651	C601AGL000651	574926	575315	-	bacterial ribonuclease P protein component of ribozyme	rnpA
SA0652	C601AGL000652	575335	575472	-	hypothetical protein
SA0653	C601AGL000653	575534	576250	-	hypothetical protein
SA0654	C601AGL000654	576284	576664	-	chorismate mutase	aroH
SA0655	C601AGL000655	576661	577437	-	protease	sppA
SA0656	C601AGL000656	577527	578486	+	membrane protein
SA0657	C601AGL000657	578483	579568	+	glycosyl transferase	BGLUT
SA0658	C601AGL000658	579678	581552	+	glycosyl transferase
SA0659	C601AGL000659	581518	582072	-	hypothetical protein
SA0660	C601AGL000660	582167	582943	+	phage shock protein A	pspA
SA0661	C601AGL000661	583016	583336	+	thioredoxin	trxA
SA0662	C601AGL000662	583375	584619	+	aspartate aminotransferase	aspB
SA0663	C601AGL000663	584576	585385	+	Biotin--acetyl-CoA-carboxylase ligase	birA
SA0664	C601AGL000664	585463	586722	+	Peptidase family M23/M37
SA0665	C601AGL000665	586755	587426	-	ABC transport system ATP-binding protein	devA
SA0666	C601AGL000666	587465	589066	-	NAD(P)H-quinone oxidoreductase subunit 2	ndhB
SA0667	C601AGL000667	589176	591914	+	DNA topoisomerase I	topA
SA0668	C601AGL000668	591935	592396	+	hypothetical protein
SA0669	C601AGL000669	592406	593059	+	hypothetical protein
SA0670	C601AGL000670	593046	594188	+	hypothetical protein
SA0671	C601AGL000671	594199	595269	+	hypothetical protein
SA0672	C601AGL000672	595291	596352	-	aldo/keto reductase
SA0673	C601AGL000673	596417	597013	-	hypothetical protein
SA0674	C601AGL000674	597067	597729	+	riboflavin synthase subunit alpha	ribE
SA0675	C601AGL000675	597757	598392	+	hypothetical protein
SA0676	C601AGL000676	598425	598802	-	transcriptional regulator
SA0677	C601AGL000677	599000	599740	-	cytochrome B6	coxC
SA0678	C601AGL000678	599737	601416	-	cytochrome C oxidase subunit I	coxA
SA0679	C601AGL000679	601468	602340	-	cytochrome C oxidase subunit II	coxB
SA0680	C601AGL000680	602517	603455	+	hypothetical protein
SA0681	C601AGL000681	603496	604461	+	protoheme IX farnesyltransferase	cyoE
SA0682	C601AGL000682	604535	605569	+	daunorubicin resistance protein DrrA family ABC transporter ATP-binding protein	ABC-2.A
SA0683	C601AGL000683	605609	606481	+	ABC transporter permease protein	drrB
SA0684	C601AGL000684	606490	607656	+	NA
SA0685	C601AGL000685	607707	608444	+	N-acetylmannosamine-6-phosphate 2-epimerase	nanE
SA0686	C601AGL000686	608454	610109	-	molecular chaperone GroEL	groEL
SA0687	C601AGL000687	610244	610480	+	hypothetical protein
SA0688	C601AGL000688	610481	611239	-	3-ketoacyl-ACP reductase	fabG
SA0689	C601AGL000689	611292	612428	-	K+ transport system, NAD-binding component	kch
SA0690	C601AGL000690	612474	613334	-	ADP-heptose--LPS heptosyltransferase
SA0691	C601AGL000691	613414	614097	+	putative 2-C-methyl-D-erythritol 4-phosphate cytidylyltransferase	ispD
SA0692	C601AGL000692	614094	615005	-	peptidase S66	ldcA
SA0693	C601AGL000693	615002	615883	-	prenyltransferase	ubiA
SA0694	C601AGL000694	616009	617658	+	exopolyphosphatase	ppx-gppA
SA0695	C601AGL000695	617768	617983	+	hypothetical protein
SA0696	C601AGL000696	618189	618302	+	NA
SA0697	C601AGL000697	618462	619382	+	hypothetical protein
SA0698	C601AGL000698	619433	620248	-	precorrin methylase	cobM
SA0699	C601AGL000699	620245	621102	-	prolipoprotein diacylglyceryl transferase	lgt
SA0700	C601AGL000700	621165	622187	-	cytochrome F	petA
SA0701	C601AGL000701	622178	622663	-	cytochrome B6	petC
SA0702	C601AGL000702	622845	623213	+	hypothetical protein
SA0703	C601AGL000703	623238	624062	-	preprotein translocase subunit TatC	tatC
SA0704	C601AGL000704	624059	625771	-	fibronectin-binding protein
SA0705	C601AGL000705	625886	626425	+	guanylate kinase	gmk
SA0706	C601AGL000706	626793	627272	-	Photosystem I reaction center subunit III (PsaF)	psaF
SA0707	C601AGL000707	627349	628434	+	tRNA threonylcarbamoyladenosine modification protein TsaD	KAE1
SA0708	C601AGL000708	628462	628695	+	high light inducible protein
SA0709	C601AGL000709	628779	629909	+	UDP-N-acetylglucosamine 2-epimerase	wecB
SA0710	C601AGL000710	629936	631237	-	hemolysin D	HlyD
SA0711	C601AGL000711	631236	632327	+	GTP-binding protein YchF
SA0712	C601AGL000712	632354	632659	+	hypothetical protein
SA0713	C601AGL000713	632718	632897	-	hypothetical protein
SA0714	C601AGL000714	632959	633183	-	NA
SA0715	C601AGL000715	633180	634022	-	hypothetical protein
SA0716	C601AGL000716	634042	634461	-	1-acyl-sn-glycerol-3-phosphate acyltransferase	plsC
SA0717	C601AGL000717	635117	635632	-	hypothetical protein
SA0718	C601AGL000718	635706	636875	-	MFS transporter
SA0719	C601AGL000719	636977	638488	+	dienelactone hydrolase
SA0720	C601AGL000720	638478	639497	-	ABC transporter for peptide/nickel transport	ABC.PE.P
SA0721	C601AGL000721	639494	641074	-	ABC transporter substrate-binding protein for peptide/nickel transport	ddpA
SA0722	C601AGL000722	641113	641364	-	hypothetical protein
SA0723	C601AGL000723	641540	642844	-	homoserine dehydrogenase	E1.1.1.3
SA0724	C601AGL000724	642872	643297	-	cysteine desufuration protein SufE	sufE
SA0725	C601AGL000725	643297	643815	-	hypothetical protein
SA0726	C601AGL000726	643909	644049	-	hypothetical protein
SA0727	C601AGL000727	644201	644857	-	hypothetical protein
SA0728	C601AGL000728	644854	645315	-	Holliday junction resolvase	ruvC
SA0729	C601AGL000729	645322	646386	-	magnesium chelatase	chlI
SA0730	C601AGL000730	646407	647876	-	hypothetical protein
SA0731	C601AGL000731	647900	648988	-	serine hydrolase	penP
SA0732	C601AGL000732	649022	649732	-	rRNA methyltransferase	lasT
SA0733	C601AGL000733	649770	650159	-	cytochrome C
SA0734	C601AGL000734	650280	650903	-	hypothetical protein
SA0735	C601AGL000735	650900	651541	-	glutamine amidotransferase	hisH
SA0736	C601AGL000736	651544	652641	-	hypothetical protein
SA0737	C601AGL000737	652724	653047	-	thioredoxin	trxA
SA0738	C601AGL000738	653263	654426	-	inosine 5'-monophosphate dehydrogenase	guaB
SA0739	C601AGL000739	654508	655074	-	Proline-rich region
SA0740	C601AGL000740	655139	656293	-	hypothetical protein
SA0741	C601AGL000741	656385	659081	+	DNA gyrase subunit A	gyrA
SA0742	C601AGL000742	659117	660352	+	lycopene beta cyclase	lcyB
SA0743	C601AGL000743	660355	660825	-	sulfate transporter
SA0744	C601AGL000744	661038	662651	-	glycoside hydrolase family 57
SA0745	C601AGL000745	662859	663455	+	hypothetical protein
SA0746	C601AGL000746	663495	665117	+	2-isopropylmalate synthase	leuA
SA0747	C601AGL000747	665129	665956	+	lactose ABC transporter permease	chiG
SA0748	C601AGL000748	666070	667092	+	sodium-dependent bicarbonate transport family permease	sbtA
SA0749	C601AGL000749	667099	667236	+	NA
SA0750	C601AGL000750	667236	667877	+	hypothetical protein
SA0751	C601AGL000751	667887	668195	-	Conserved hypothetical protein
SA0752	C601AGL000752	668240	669058	-	membrane protein
SA0753	C601AGL000753	669077	669793	+	hypothetical protein
SA0754	C601AGL000754	669816	670670	-	hypothetical protein
SA0755	C601AGL000755	670669	674286	+	transcription-repair coupling factor	mfd
SA0756	C601AGL000756	674356	674535	+	hypothetical protein
SA0757	C601AGL000757	674596	675930	-	peptidase S41	prc
SA0758	C601AGL000758	676034	677290	-	4-hydroxy-3-methylbut-2-en-1-yl diphosphate synthase	ispG
SA0759	C601AGL000759	678172	679338	+	Aminotransferase class-I	aspB
SA0760	C601AGL000760	677329	678027	-	DNA polymerase	dpo
SA0761	C601AGL000761	679411	680295	+	phosphate ABC transporter substrate-binding protein	phnD
SA0762	C601AGL000762	680299	681093	+	phosphate ABC transporter ATPase	phnC
SA0763	C601AGL000763	681090	682664	+	phosphonate ABC transporter	phnE
SA0764	C601AGL000764	682682	683359	+	arylesterase	aslA
SA0765	C601AGL000765	683517	684371	+	RNA polymerase ECF-type (group 3) sigma-E factor	sigB
SA0766	C601AGL000766	684368	685117	-	membrane protein
SA0767	C601AGL000767	685271	685672	+	hypothetical protein
SA0768	C601AGL000768	685697	686458	-	hypothetical protein
SA0769	C601AGL000769	686500	686931	-	hypothetical protein
SA0770	C601AGL000770	687022	687669	+	lytic murein transglycosylase	ecfA2
SA0771	C601AGL000771	687685	688599	+	molecular chaperone Hsp33	hslO
SA0772	C601AGL000772	688624	689334	-	hypothetical protein
SA0773	C601AGL000773	689413	689637	-	hypothetical protein
SA0774	C601AGL000774	689708	691357	-	peptide chain release factor 3	prfC
SA0775	C601AGL000775	691356	691472	+	NA
SA0776	C601AGL000776	691502	693844	+	ribonucleotide reductase	nrdJ
SA0777	C601AGL000777	693841	694113	+	hypothetical protein
SA0778	C601AGL000778	694219	695100	+	hypothetical protein
SA0779	C601AGL000779	695714	696664	+	glucose-1-phosphate thymidylyltransferase	rfbA
SA0780	C601AGL000780	696664	697236	+	dTDP-4-dehydrorhamnose 3,5-epimerase	rfbC
SA0781	C601AGL000781	697233	698120	+	dTDP-4-dehydrorhamnose reductase	rfbD
SA0782	C601AGL000782	698165	699316	+	dTDP-glucose 4,6-dehydratase	rfbB
SA0783	C601AGL000783	699444	700295	-	glycerol acyltransferase
SA0784	C601AGL000784	700485	700913	-	NA
SA0785	C601AGL000785	700921	701082	-	hypothetical protein
SA0786	C601AGL000786	701200	701532	+	hypothetical protein
SA0787	C601AGL000787	701529	702128	+	hypothetical protein
SA0788	C601AGL000788	702162	702608	+	TspO and MBR family protein	tspO
SA0789	C601AGL000789	702693	703157	+	hypothetical protein
SA0790	C601AGL000790	703228	704907	+	malic enzyme	ME2
SA0791	C601AGL000791	704932	705213	-	ferredoxin	petF
SA0792	C601AGL000792	705404	706558	+	NAD(P) transhydrogenase subunit alpha	pntA
SA0793	C601AGL000793	706555	706851	+	nicotinamide nucleotide transhydrogenase, subunit alpha2 (A2)	pntA
SA0794	C601AGL000794	706851	708263	+	NAD(P) transhydrogenase subunit beta	pntB
SA0795	C601AGL000795	708271	708867	-	NA
SA0796	C601AGL000796	709122	710345	+	ATP-dependent RNA helicase	rhlE
SA0797	C601AGL000797	710480	710611	-	NA
SA0798	C601AGL000798	710645	710800	-	NA
SA0799	C601AGL000799	710920	711084	+	NA
SA0800	C601AGL000800	711235	711384	+	NA
SA0801	C601AGL000801	711374	712552	+	sulfate adenylyltransferase	sat
SA0802	C601AGL000802	712539	713465	+	ammonium transporter	cysQ
SA0803	C601AGL000803	713561	714193	+	adenylylsulfate kinase	cysC
SA0804	C601AGL000804	714497	716614	-	ComEC/Rec2-related protein	comEC
SA0805	C601AGL000805	716701	716898	-	hypothetical protein
SA0806	C601AGL000806	716895	717764	-	Glycyl-tRNA synthetase, alpha subunit	glyQ
SA0807	C601AGL000807	717788	718501	-	SAM-dependent methyltransferase	ubiE
SA0808	C601AGL000808	718542	718829	-	hypothetical protein
SA0809	C601AGL000809	718930	719730	-	Imidazole glycerol phosphate synthase subunit HisF (cyclase)	hisF
SA0810	C601AGL000810	719789	720013	+	hypothetical protein
SA0811	C601AGL000811	720081	721070	+	chlorophyll synthase	chlG
SA0812	C601AGL000812	721067	723343	+	carboxypeptidase	mrcA
SA0813	C601AGL000813	723361	724722	-	16S rRNA methyltransferase	rsmB
SA0814	C601AGL000814	724736	725074	-	Predicted methylated DNA-protein cysteine methyltransferase	ybaZ
SA0815	C601AGL000815	725166	725855	+	RNA methyltransferase	trmH
SA0816	C601AGL000816	725885	726142	-	hypothetical protein
SA0817	C601AGL000817	726174	726347	-	NA
SA0818	C601AGL000818	726503	726781	-	hypothetical protein
SA0819	C601AGL000819	727147	727611	-	prepilin-type cleavage/methylation protein
SA0820	C601AGL000820	727740	728618	-	ABC transporter for peptide/nickel transport	ABC.PE.P1
SA0821	C601AGL000821	728826	729548	+	response regulator with CheY-like receiver domain and winged-helix DNA-binding domain	mprA
SA0822	C601AGL000822	729523	730995	-	hypothetical protein
SA0823	C601AGL000823	731119	731829	-	hypothetical protein
SA0824	C601AGL000824	731833	732378	-	hypothetical protein
SA0825	C601AGL000825	732375	732833	-	NA
SA0826	C601AGL000826	732830	733324	-	hypothetical protein
SA0827	C601AGL000827	733425	735233	-	elongation factor 4	lepA
SA0828	C601AGL000828	735350	735634	+	antitoxin of toxin-antitoxin stability system
SA0829	C601AGL000829	735638	736027	+	hypothetical protein
SA0830	C601AGL000830	736107	736409	+	NifU-like protein	nfuA
SA0831	C601AGL000831	736524	737804	+	seryl-tRNA synthetase	SARS
SA0832	C601AGL000832	737905	738999	+	zinc metalloprotease
SA0833	C601AGL000833	739055	739681	+	endonuclease III	NTH
SA0834	C601AGL000834	739710	740012	+	30S ribosomal protein S14	rpsN
SA0835	C601AGL000835	740388	742508	+	polynucleotide phosphorylase	pnp
SA0836	C601AGL000836	742561	743385	+	hypothetical protein
SA0837	C601AGL000837	743467	743709	+	hypothetical protein
SA0838	C601AGL000838	743688	744506	-	hypothetical protein
SA0839	C601AGL000839	745043	745942	-	delta 9 acyl-lipid fatty acid desaturase	desC
SA0840	C601AGL000840	746064	746375	-	hypothetical protein
SA0841	C601AGL000841	746431	746547	+	hypothetical protein
SA0842	C601AGL000842	746513	746674	-	NA
SA0843	C601AGL000843	746923	747738	-	glutamyl-Q tRNA(Asp) synthetase	gltX
SA0844	C601AGL000844	747940	748215	-	DNA-binding protein	hupB
SA0845	C601AGL000845	748388	750634	+	isoamylase	treX
SA0846	C601AGL000846	750719	751522	+	molybdenum ABC transporter ATP-binding protein	fecE
SA0847	C601AGL000847	751662	752132	+	hypothetical protein
SA0848	C601AGL000848	752339	752476	-	NA
SA0849	C601AGL000849	752574	752858	+	hypothetical protein
SA0850	C601AGL000850	752872	753306	+	hypothetical protein
SA0851	C601AGL000851	753435	753563	-	NA
SA0852	C601AGL000852	753674	755086	+	putative GPH family sugar transporter	TC.GPH
SA0853	C601AGL000853	755097	755846	+	ABC transporter permease	mlaE
SA0854	C601AGL000854	755886	756347	+	hypothetical protein
SA0855	C601AGL000855	756344	757285	+	hypothetical protein
SA0856	C601AGL000856	757326	757973	+	membrane protein	plsY
SA0857	C601AGL000857	757988	758830	-	pyrroline-5-carboxylate reductase	proC
SA0858	C601AGL000858	758814	759470	-	cell division protein SepF	sepF
SA0859	C601AGL000859	759544	760197	-	hypothetical protein
SA0860	C601AGL000860	760200	760478	-	hypothetical protein
SA0861	C601AGL000861	760501	761433	-	cobalt ABC transporter permease	ecfT
SA0862	C601AGL000862	761475	762920	-	ribosome-associated GTPase EngA	engA
SA0863	C601AGL000863	762998	763417	-	hypothetical protein
SA0864	C601AGL000864	763441	764451	+	Dihydrouridine synthase TIM-barrel protein	dusB
SA0865	C601AGL000865	766039	766599	+	acireductone dioxygenase	mtnD
SA0866	C601AGL000866	765139	765957	-	precorrin-2 C20-methyltransferase	cobI-cbiL
SA0867	C601AGL000867	766626	767261	-	hydroxylase	miaE
SA0868	C601AGL000868	767261	767698	-	3-dehydroquinate dehydratase	aroQ
SA0869	C601AGL000869	767997	768845	-	iron ABC transporter permease	mntB
SA0870	C601AGL000870	768842	769681	-	manganese transporter, partial	mntA
SA0871	C601AGL000871	769644	770585	-	ABC transporter substrate-binding protein for manganese transport	mntC
SA0872	C601AGL000872	770730	772148	+	Putative aldehyde dehydrogenase
SA0873	C601AGL000873	772172	773185	+	peptidoglycan-binding protein
SA0874	C601AGL000874	773188	774711	-	helicase	recQ
SA0875	C601AGL000875	776326	777840	+	putative glycerol kinase	glpK
SA0876	C601AGL000876	774754	776202	-	Glycoside hydrolase family protein	nplT
SA0877	C601AGL000877	777885	779537	+	glycerol-3-phosphate dehydrogenase	glpA
SA0878	C601AGL000878	779504	781174	-	trehalose synthase	treS
SA0879	C601AGL000879	781230	782249	-	sugar ABC transporter ATP-binding protein	malK
SA0880	C601AGL000880	782274	783137	-	ABC transporter substrate-binding protein for multiple sugar transport	ugpE
SA0881	C601AGL000881	783193	784044	-	ABC transporter substrate-binding protein for multiple sugar transport	ugpA
SA0882	C601AGL000882	784044	785330	-	ABC transporter substrate-binding protein for multiple sugar transport	ugpB
SA0883	C601AGL000883	785327	786847	-	glucosylglycerol-phosphate synthase
SA0884	C601AGL000884	786908	787930	-	hypothetical protein
SA0885	C601AGL000885	788078	788287	+	photosystem I reaction center subunit IV	psaE
SA0886	C601AGL000886	788373	788678	-	Colanic acid biosynthsis UDP-glucose lipid carrier transferase WcaJ	wcaJ
SA0887	C601AGL000887	788905	789267	-	NA
SA0888	C601AGL000888	789348	792713	-	NA
SA0889	C601AGL000889	792890	794149	+	NA
SA0890	C601AGL000890	794187	795035	+	formamidopyrimidine-DNA glycosylase	mutM
SA0891	C601AGL000891	795040	795723	+	sugar aldolase	mtnB
SA0892	C601AGL000892	795720	796478	+	2,3-diketo-5-methylthio-1-phosphopentane phosphatase	mtnC
SA0893	C601AGL000893	799839	800033	-	NA
SA0894	C601AGL000894	800002	800157	+	NA
SA0895	C601AGL000895	802309	802479	+	NA
SA0896	C601AGL000896	802816	803586	-	inositol phosphatase	suhB
SA0897	C601AGL000897	803622	805022	-	PucC protein	pucC
SA0898	C601AGL000898	805078	806778	-	RND transporter	TC.OMF
SA0899	C601AGL000899	806808	808196	-	Fe-S oxidoreductase
SA0900	C601AGL000900	808220	809092	-	UDP pyrophosphate phosphatase	bacA
SA0901	C601AGL000901	809220	809960	+	hypothetical protein
SA0902	C601AGL000902	810072	810449	+	photosystem II 12 kDa extrinsic protein PsbU	psbU
SA0903	C601AGL000903	810482	812200	+	L-aspartate oxidase	nadB
SA0904	C601AGL000904	812178	813104	-	hypothetical protein
SA0905	C601AGL000905	813101	814000	-	Photosystem I assembly BtpA	btpA
SA0906	C601AGL000906	814036	815412	+	ribosomal protein S12 methylthiotransferase	rimO
SA0907	C601AGL000907	815740	817344	+	radical SAM protein
SA0908	C601AGL000908	817390	817791	-	hypothetical protein
SA0909	C601AGL000909	817840	819078	-	hypothetical protein
SA0910	C601AGL000910	819135	819578	+	hypothetical protein
SA0911	C601AGL000911	819646	820308	-	riboflavin biosynthesis protein RibD	ribD2
SA0912	C601AGL000912	820305	821420	-	6-pyruvoyl tetrahydrobiopterin synthase	queD
SA0913	C601AGL000913	821486	821983	+	shikimate kinase	aroK,
SA0914	C601AGL000914	821980	822243	-	hypothetical protein
SA0915	C601AGL000915	822260	822997	-	glutathione S-transferase	GST
SA0916	C601AGL000916	823083	823289	+	membrane protein
SA0917	C601AGL000917	823310	823723	+	ribosome-binding factor A	rbfA
SA0918	C601AGL000918	823707	825341	+	glycosyl hydrolase family 3	bglX
SA0919	C601AGL000919	825348	826052	-	membrane protein
SA0920	C601AGL000920	826307	827500	+	glycosyl transferase
SA0921	C601AGL000921	826049	826246	-	NA
SA0922	C601AGL000922	827547	828335	+	uroporphyrinogen-III synthase	hemD
SA0923	C601AGL000923	828316	828942	-	hypothetical protein
SA0924	C601AGL000924	828923	829369	-	membrane protein
SA0925	C601AGL000925	829375	830838	-	zeta-carotene desaturase	crtQ
SA0926	C601AGL000926	830975	831376	+	Uncharacterized HesB family conserved protein	iscA
SA0927	C601AGL000927	831451	831879	+	hypothetical protein
SA0928	C601AGL000928	831908	833089	+	hypothetical protein
SA0929	C601AGL000929	833314	834249	-	multidrug MFS transporter	K07071
SA0930	C601AGL000930	834283	835536	-	sodium:proton antiporter	TC.CPA1
SA0931	C601AGL000931	835593	835820	+	NAD(P)H-quinone oxidoreductase subunit O
SA0932	C601AGL000932	835840	836505	-	Heat shock protein DnaJ-like	dnaJ
SA0933	C601AGL000933	836637	838319	-	porin
SA0934	C601AGL000934	838638	840293	-	porin
SA0935	C601AGL000935	840457	842547	+	4-amino-4-deoxy-L-arabinose transferase
SA0936	C601AGL000936	842544	844229	+	hypothetical protein
SA0937	C601AGL000937	844252	845883	+	hypothetical protein
SA0938	C601AGL000938	846291	846539	-	hypothetical protein
SA0939	C601AGL000939	846521	846697	-	photosystem II D2 protein	psbD
SA0940	C601AGL000940	846678	847349	-	photosystem II D2 protein	psbD
SA0941	C601AGL000941	847468	847812	+	hypothetical protein
SA0942	C601AGL000942	847833	848510	+	cobalt ABC transporter	ecfA1
SA0943	C601AGL000943	848635	848925	-	NA
SA0944	C601AGL000944	848924	849679	+	DNA-binding response regulator	rpaA
SA0945	C601AGL000945	849651	850631	-	DNA polymerase III subunit delta'	holB
SA0946	C601AGL000946	850624	851280	-	thymidylate kinase	tmk
SA0947	C601AGL000947	851267	853696	-	P-type ATPase transporter for copper	copB
SA0948	C601AGL000948	853846	854367	+	phosphoribulokinase
SA0949	C601AGL000949	854372	855823	-	DNA repair protein RadA	sms
SA0950	C601AGL000950	855915	856661	+	XRE family transcriptional regulator	rpaB
SA0951	C601AGL000951	856642	858024	+	glycerol-3-phosphate acyltransferase	plsX
SA0952	C601AGL000952	858076	859077	+	3-oxoacyl-ACP synthase	fabH
SA0953	C601AGL000953	859106	860005	+	malonyl CoA-acyl carrier protein transacylase	fabD
SA0954	C601AGL000954	860002	860733	+	acyl-phosphate glycerol 3-phosphate acyltransferase	plsC
SA0955	C601AGL000955	861259	861915	-	glycoprotease
SA0956	C601AGL000956	861912	862151	-	hypothetical protein
SA0957	C601AGL000957	862156	863490	+	poly-A polymerase	cca
SA0958	C601AGL000958	863545	863670	+	NA
SA0959	C601AGL000959	863667	864101	+	RNA-binding protein
SA0960	C601AGL000960	864113	865093	+	alpha/beta hydrolase
SA0961	C601AGL000961	865044	865982	-	phytoene synthase	crtB
SA0962	C601AGL000962	865979	867373	-	15-cis-phytoene desaturase	crtP
SA0963	C601AGL000963	867486	867833	+	NAD(P)H-quinone oxidoreductase subunit M	ndhM
SA0964	C601AGL000964	867835	868530	+	hypothetical protein
SA0965	C601AGL000965	868521	869531	-	transcriptional regulator
SA0966	C601AGL000966	869591	870388	+	putative membrane protein	Z-ISO
SA0967	C601AGL000967	870461	872473	+	NAD(P)H-quinone oxidoreductase subunit 5	ndhF
SA0968	C601AGL000968	872565	874232	+	NAD(P)H-quinone oxidoreductase subunit 4	ndhD
SA0969	C601AGL000969	874292	874726	+	hypothetical protein
SA0970	C601AGL000970	874816	875742	+	segregation and condensation protein A	scpA
SA0971	C601AGL000971	875793	876977	+	mannose-1-phosphate guanyltransferase	GMPP
SA0972	C601AGL000972	876958	877869	-	methylenetetrahydrofolate reductase	metF
SA0973	C601AGL000973	877964	878224	+	LuxR family transcriptional regulator	gerE
SA0974	C601AGL000974	878266	878457	-	hypothetical protein
SA0975	C601AGL000975	878504	879055	-	adenylate cyclase
SA0976	C601AGL000976	879116	880057	-	inorganic polyphosphate/ATP-NAD kinase	ppnK
SA0977	C601AGL000977	880073	880402	-	NADH:ubiquinone oxidoreductase subunit K	ndhE
SA0978	C601AGL000978	880399	881028	-	NADH:ubiquinone oxidoreductase subunit J	ndhG
SA0979	C601AGL000979	881028	881633	-	NADH dehydrogenase subunit I	ndhI
SA0980	C601AGL000980	881777	882952	-	NADH dehydrogenase subunit H	ndhA
SA0981	C601AGL000981	882989	884218	-	citrate synthase	CS
SA0982	C601AGL000982	884245	884790	-	phosphohistidine phosphatase, SixA	sixA
SA0983	C601AGL000983	884795	886504	-	hypothetical protein
SA0984	C601AGL000984	886647	887006	+	rhodanese-related sulfurtransferase	glpE
SA0985	C601AGL000985	887041	887208	+	NA
SA0986	C601AGL000986	887253	888323	+	Negative regulator of class I heat shock protein	hrcA
SA0987	C601AGL000987	888335	889144	+	hypothetical protein
SA0988	C601AGL000988	889410	890669	-	tryptophan synthase subunit beta	trpB
SA0989	C601AGL000989	890781	891107	+	translation initiation factor SUI1	EIF1
SA0990	C601AGL000990	891133	892248	-	hypothetical protein
SA0991	C601AGL000991	892245	892895	-	Phosphoribosylaminoimidazole carboxylase	purE
SA0992	C601AGL000992	892894	894090	+	N-acetylglucosamine-6-phosphate deacetylase	nagA
SA0993	C601AGL000993	894117	894827	+	SAM-dependent methyltransferase	chlM
SA0994	C601AGL000994	895769	896563	-	DNA-binding response regulator	narl
SA0995	C601AGL000995	896603	897187	-	hypothetical protein
SA0996	C601AGL000996	897218	898411	+	cysteine desulfurase	iscS
SA0997	C601AGL000997	898438	899466	+	hypothetical protein
SA0998	C601AGL000998	899441	900013	-	conserved hypothetical protein
SA0999	C601AGL000999	900010	900912	-	16S rRNA methyltransferase	mraW
SA1000	C601AGL001000	900960	902144	+	NADPH-quinone oxidoreductase	ndhH
SA1001	C601AGL001001	902213	902593	+	Protein of unknown function (DUF2752)
SA1002	C601AGL001002	902603	902827	-	NA
SA1003	C601AGL001003	902923	903162	+	transposase
SA1004	C601AGL001004	903275	904090	+	transposase
SA1005	C601AGL001005	904059	904556	-	hypothetical protein
SA1006	C601AGL001006	904707	905174	+	thioesterase
SA1007	C601AGL001007	905214	906518	+	lipid kinase
SA1008	C601AGL001008	906525	908120	+	hypothetical protein
SA1009	C601AGL001009	908172	908705	+	molybdopterin biosynthesis protein B	moaB
SA1010	C601AGL001010	908755	909690	+	transporter, MscS family	mscS
SA1011	C601AGL001011	909728	910219	-	hypothetical protein
SA1012	C601AGL001012	910251	910376	-	NA
SA1013	C601AGL001013	910375	910686	+	NA
SA1014	C601AGL001014	910830	911579	+	NA
SA1015	C601AGL001015	911761	912756	+	hypothetical protein
SA1016	C601AGL001016	912774	913268	+	hypothetical protein
SA1017	C601AGL001017	913467	913901	+	putative small heat shock protein	HSP20
SA1018	C601AGL001018	913932	915320	-	substrate-binding protein	cmpA
SA1019	C601AGL001019	915639	916214	-	Crp/Fnr family transcriptional regulator	crp
SA1020	C601AGL001020	916213	916374	+	NA
SA1021	C601AGL001021	916479	917366	+	hypothetical protein
SA1022	C601AGL001022	917391	918689	-	hypothetical protein
SA1023	C601AGL001023	918686	919489	-	transposase
SA1024	C601AGL001024	919602	919841	-	transposase
SA1025	C601AGL001025	920165	920479	-	membrane protein
SA1026	C601AGL001026	920515	921591	-	hypothetical protein
SA1027	C601AGL001027	921726	921938	+	NA
SA1028	C601AGL001028	922403	924142	+	DeoR family transcriptional regulator
SA1029	C601AGL001029	924142	926001	+	flavin oxidoreductase
SA1030	C601AGL001030	926037	926780	+	pirin
SA1031	C601AGL001031	927033	927146	-	NA
SA1032	C601AGL001032	927271	927510	+	hypothetical protein
SA1033	C601AGL001033	927498	927899	-	hypothetical protein
SA1034	C601AGL001034	930916	931086	+	NA
SA1035	C601AGL001035	928000	930885	-	glycine dehydrogenase	gcvP
SA1036	C601AGL001036	931175	931591	-	glycine cleavage system protein H	gcvH
SA1037	C601AGL001037	931633	932934	-	hypothetical protein
SA1038	C601AGL001038	932988	933119	-	NA
SA1039	C601AGL001039	933136	934131	+	Stearoyl-CoA 9-desaturase	desC
SA1040	C601AGL001040	934095	934868	-	hypothetical protein
SA1041	C601AGL001041	934923	935906	+	acyl-CoA desaturase	desC
SA1042	C601AGL001042	935993	936451	+	50S ribosomal protein L9	rplI
SA1043	C601AGL001043	936508	937956	+	DnaB helicase:RecA bacterial DNA recombination protein	dnaB
SA1044	C601AGL001044	938081	938911	+	sterol C5-desaturase-like protein
SA1045	C601AGL001045	938916	940859	+	glucose-inhibited division protein A	gidA
SA1046	C601AGL001046	940900	941505	+	hypothetical protein
SA1047	C601AGL001047	941502	942029	-	membrane protein
SA1048	C601AGL001048	942090	942614	-	hypothetical protein
SA1049	C601AGL001049	942810	943349	-	peptidase
SA1050	C601AGL001050	943435	943857	+	hypothetical protein
SA1051	C601AGL001051	943889	945967	+	NAD-dependent DNA ligase LigA	ligA
SA1052	C601AGL001052	946003	946182	+	hypothetical protein
SA1053	C601AGL001053	946192	946806	-	hypothetical protein
SA1054	C601AGL001054	946916	948082	+	hypothetical protein
SA1055	C601AGL001055	948214	948699	+	hypothetical protein
SA1056	C601AGL001056	948822	948983	+	NA
SA1057	C601AGL001057	948993	949712	+	putative hipa protein related(fragment)	hipA
SA1058	C601AGL001058	949697	950263	+	transcriptional regulator, AraC family	eutR
SA1059	C601AGL001059	950652	952220	+	arylsulfatase	aslA
SA1060	C601AGL001060	952387	955221	-	valyl-tRNA synthetase	valS
SA1061	C601AGL001061	955343	955993	+	hypothetical protein
SA1062	C601AGL001062	956224	956499	+	membrane protein
SA1063	C601AGL001063	956605	957411	+	hypothetical protein
SA1064	C601AGL001064	957384	958220	+	hypothetical protein
SA1065	C601AGL001065	958196	958837	-	dioxygenase
SA1066	C601AGL001066	958834	959316	-	protein phosphatase
SA1067	C601AGL001067	959388	959645	+	hypothetical protein
SA1068	C601AGL001068	959686	960528	+	hypothetical protein
SA1069	C601AGL001069	960560	961468	+	Short-chain dehydrogenase/reductase (SDR) superfamily protein	por
SA1070	C601AGL001070	962017	963045	+	cobalamin biosynthesis protein	cobW
SA1071	C601AGL001071	963042	963827	+	ATPase	cobW_C
SA1072	C601AGL001072	963833	964669	+	phosphoesterase
SA1073	C601AGL001073	964675	965382	+	phosphoesterase
SA1074	C601AGL001074	965379	966185	+	hypothetical protein
SA1075	C601AGL001075	966250	966489	+	transposase
SA1076	C601AGL001076	966602	966970	+	integrase, partial
SA1077	C601AGL001077	967460	968347	-	ABC transporter ATP-binding protein for zinc/manganese transport	znuC
SA1078	C601AGL001078	968340	969131	-	ABC transporter ATP-binding protein for zinc/manganese transport	znuB
SA1079	C601AGL001079	969135	970097	-	zinc transporter substrate-binding protein	ABC.ZM.S
SA1080	C601AGL001080	970238	971401	-	NA
SA1081	C601AGL001081	971678	972781	-	hypothetical protein
SA1082	C601AGL001082	972788	973771	-	putative GTPase, G3E family
SA1083	C601AGL001083	973964	974338	+	hypothetical protein
SA1084	C601AGL001084	974331	975518	+	pyruvate/2-oxoglutarate dehydrogenase complex, dihydrolipoamide dehydrogenase component
SA1085	C601AGL001085	975485	975604	-	NA
SA1086	C601AGL001086	975659	976648	+	probable hydrocarbon oxygenase MocD
SA1087	C601AGL001087	976645	977709	+	homoserine O-acetyltransferase	metX
SA1088	C601AGL001088	977725	978972	+	glutamine synthetase	glnA
SA1089	C601AGL001089	979201	980802	+	D-alanyl-D-alanine carboxypeptidase DacC precursor	dacB
SA1090	C601AGL001090	980802	982454	+	hypothetical protein
SA1091	C601AGL001091	982492	983856	-	glutathione reductase	gor
SA1092	C601AGL001092	983906	984418	-	peroxiredoxin
SA1093	C601AGL001093	984631	985668	+	dehydrogenase	por
SA1094	C601AGL001094	985779	986948	+	conserved hypothetical protein
SA1095	C601AGL001095	986945	988138	+	alanine racemase	alr
SA1096	C601AGL001096	988173	988307	-	NA
SA1097	C601AGL001097	988838	990994	+	hypothetical protein
SA1098	C601AGL001098	991192	993147	+	glycosidase
SA1099	C601AGL001099	993167	994045	-	hypothetical protein
SA1100	C601AGL001100	994300	994440	+	transposase
SA1101	C601AGL001101	994466	995239	+	hypothetical protein
SA1102	C601AGL001102	995463	995819	+	NA
SA1103	C601AGL001103	995915	996631	-	proteasome-type protease
SA1104	C601AGL001104	996667	997494	-	N-formylglutamate amidohydrolase
SA1105	C601AGL001105	997495	997866	-	glyoxalase
SA1106	C601AGL001106	997949	999604	-	bicarbonate transporter	BicA
SA1107	C601AGL001107	999855	1001351	+	hypothetical protein
SA1108	C601AGL001108	1001432	1002193	-	DNA-binding response regulator	rpaA
SA1109	C601AGL001109	1002353	1003306	-	transposase
SA1110	C601AGL001110	1003639	1005117	+	cytochrome C oxidase subunit II	amyA
SA1111	C601AGL001111	1005202	1005384	-	hypothetical protein
SA1112	C601AGL001112	1005557	1006255	-	fructokinase
SA1113	C601AGL001113	1006511	1006699	-	hypothetical protein
SA1114	C601AGL001114	1006970	1008076	+	hypothetical protein
SA1115	C601AGL001115	1008073	1009998	+	glycosyl transferase
SA1116	C601AGL001116	1009991	1010611	+	Nodulation protein S	nodS
SA1117	C601AGL001117	1011096	1012427	+	succinate-semialdehyde dehydrogenase	gabD
SA1118	C601AGL001118	1012855	1013622	+	glucose-1-dehydrogenase	gdh
SA1119	C601AGL001119	1013706	1014302	-	bifunctional deaminase-reductase
SA1120	C601AGL001120	1014385	1014564	-	CsbD family protein	yjbJ
SA1121	C601AGL001121	1014548	1014814	-	NA
SA1122	C601AGL001122	1014867	1015031	-	membrane protein
SA1123	C601AGL001123	1015077	1015355	-	NA
SA1124	C601AGL001124	1015587	1015835	-	hypothetical protein
SA1125	C601AGL001125	1015865	1016002	-	NA
SA1126	C601AGL001126	1016064	1017005	-	transglutaminase domain-containing protein
SA1127	C601AGL001127	1017234	1017560	-	CsbD family protein	yjbJ
SA1128	C601AGL001128	1017746	1017910	-	membrane protein
SA1129	C601AGL001129	1018021	1018182	-	hypothetical protein
SA1130	C601AGL001130	1018228	1018347	+	NA
SA1131	C601AGL001131	1018564	1020810	+	hypothetical protein
SA1132	C601AGL001132	1021286	1024942	+	multi-sensor hybrid histidine kinase
SA1133	C601AGL001133	1025192	1025467	+	membrane protein
SA1134	C601AGL001134	1025513	1026334	+	hypothetical protein
SA1135	C601AGL001135	1026307	1027116	+	hypothetical protein
SA1136	C601AGL001136	1027343	1027834	+	hypothetical protein
SA1137	C601AGL001137	1027859	1028695	+	nucleoside triphosphate pyrophosphohydrolase	rdgB
SA1138	C601AGL001138	1028715	1029167	-	class I peptide chain release factor	yaeJ
SA1139	C601AGL001139	1029257	1030108	+	spermidine synthase	speE
SA1140	C601AGL001140	1030110	1031105	+	arginase	speB
SA1141	C601AGL001141	1031099	1031458	-	hypothetical, possible cyclic nucleotide-binding domain protein
SA1142	C601AGL001142	1031647	1031910	-	hypothetical protein
SA1143	C601AGL001143	1032048	1033208	+	glycine cleavage system protein T	gcvT
SA1144	C601AGL001144	1033266	1035104	+	aspartyl-tRNA synthetase	aspS
SA1145	C601AGL001145	1035189	1035713	+	putative dna protection during starvation or oxydative stress transcription regulator protein	dps
SA1146	C601AGL001146	1035884	1037602	+	CTP synthase	pyrG
SA1147	C601AGL001147	1037616	1038317	+	possible organic radical activating enzyme	queE
SA1148	C601AGL001148	1038403	1039347	+	NAD-dependent dehydratase	UXS1
SA1149	C601AGL001149	1039405	1040721	+	histidyl-tRNA synthetase	hisS
SA1150	C601AGL001150	1040784	1042160	+	UDP-glucose 6-dehydrogenase	UGDH
SA1151	C601AGL001151	1042191	1043213	+	capsular biosynthesis protein	cpsL
SA1152	C601AGL001152	1043189	1043389	-	Photosystem II reaction center J protein	psbJ
SA1153	C601AGL001153	1043418	1043537	-	photosystem II reaction center L	psbL
SA1154	C601AGL001154	1043548	1043685	-	cytochrome b559 subunit beta	psbF
SA1155	C601AGL001155	1043690	1043938	-	cytochrome b559 subunit alpha	psbE
SA1156	C601AGL001156	1044028	1045023	-	plant photosystem II stability/assembly factor-like protein
SA1157	C601AGL001157	1045029	1045475	-	rubredoxin
SA1158	C601AGL001158	1045601	1045963	+	NAD(P)H-quinone oxidoreductase subunit 3	ndhC
SA1159	C601AGL001159	1045977	1046765	+	NADH dehydrogenase subunit B	ndhK
SA1160	C601AGL001160	1046758	1047333	+	NADH dehydrogenase subunit J	ndhJ
SA1161	C601AGL001161	1047340	1048773	-	hypothetical protein
SA1162	C601AGL001162	1048820	1049641	+	ABC transporter ATP-binding protein for phospholipid/cholesterol/gamma-HCH transport	mkl
SA1163	C601AGL001163	1049672	1050625	+	possible ABC transporter	mlaD
SA1164	C601AGL001164	1050657	1052840	-	magnesium-chelatase subunit ChlD	chlD
SA1165	C601AGL001165	1052913	1053227	-	hypothetical protein
SA1166	C601AGL001166	1053267	1053644	-	beta-carotene ketolase	crtW
SA1167	C601AGL001167	1053727	1054059	-	fatty acid desaturase	FAD
SA1168	C601AGL001168	1054070	1055023	-	Nuclear transport factor 2
SA1169	C601AGL001169	1055112	1055522	-	NA
SA1170	C601AGL001170	1055524	1056168	-	hypothetical protein
SA1171	C601AGL001171	1056165	1056773	-	glutaredoxin	K06934
SA1172	C601AGL001172	1056813	1057685	-	oxidoreductase
SA1173	C601AGL001173	1057721	1058539	+	hypothetical protein
SA1174	C601AGL001174	1058502	1060580	-	putative mechanosensitive ion channel, MscS family	mscS
SA1175	C601AGL001175	1060680	1060901	-	NA
SA1176	C601AGL001176	1061091	1062080	-	D-lactate dehydrogenase	ldhA
SA1177	C601AGL001177	1062436	1064121	+	hypothetical protein
SA1178	C601AGL001178	1064147	1064455	-	nucleic acid-binding protein, contains PIN domain
SA1179	C601AGL001179	1064452	1064613	-	hypothetical protein
SA1180	C601AGL001180	1065608	1065748	+	hypothetical protein
SA1181	C601AGL001181	1065745	1066095	+	hypothetical protein
SA1182	C601AGL001182	1066294	1066431	-	NA
SA1183	C601AGL001183	1066529	1066855	-	hypothetical protein
SA1184	C601AGL001184	1066886	1067095	-	hypothetical protein
SA1185	C601AGL001185	1067079	1067375	-	DNA polymerase subunit beta
SA1186	C601AGL001186	1067468	1067647	-	death on curing protein	doc
SA1187	C601AGL001187	1067813	1068016	-	hypothetical protein
SA1188	C601AGL001188	1068121	1068246	-	YcfA family protein
SA1189	C601AGL001189	1068328	1068534	-	hypothetical protein
SA1190	C601AGL001190	1068605	1070395	-	ATP-dependent helicase, partial	IRC3
SA1191	C601AGL001191	1070402	1070767	-	NA
SA1192	C601AGL001192	1072026	1072184	-	NA
SA1193	C601AGL001193	1073312	1074553	-	hypothetical protein
SA1194	C601AGL001194	1074954	1075142	-	diadenosine tetraphosphate hydrolase
SA1195	C601AGL001195	1075301	1076149	+	hypothetical protein
SA1196	C601AGL001196	1076180	1076464	-	putative HIT domain protein	hinT
SA1197	C601AGL001197	1076730	1076933	+	NA
SA1198	C601AGL001198	1076884	1077255	+	hypothetical protein
SA1199	C601AGL001199	1077242	1077433	+	Ribonuclease toxin	brnT
SA1200	C601AGL001200	1077430	1077636	+	hypothetical protein
SA1201	C601AGL001201	1077648	1078127	-	HNH endonuclease
SA1202	C601AGL001202	1078730	1078972	+	CopG family transcriptional regulator	copG
SA1203	C601AGL001203	1078972	1079472	+	GNAT family acetyltransferase
SA1204	C601AGL001204	1079759	1079956	-	NA
SA1205	C601AGL001205	1080181	1080498	+	nucleotidyltransferase
SA1206	C601AGL001206	1080491	1080847	+	DUF86 domain-containing protein
SA1207	C601AGL001207	1081043	1081270	+	2-oxoisovalerate dehydrogenase
SA1208	C601AGL001208	1081811	1082023	+	excinuclease ABC subunit A	higA
SA1209	C601AGL001209	1082028	1082312	+	XRE family transcriptional regulator
SA1210	C601AGL001210	1082385	1082603	-	NA
SA1211	C601AGL001211	1082720	1082926	+	addiction module component
SA1212	C601AGL001212	1083085	1083483	-	hypothetical protein
SA1213	C601AGL001213	1083551	1083754	+	antitoxin	Vap
SA1214	C601AGL001214	1083775	1084152	+	hypothetical protein
SA1215	C601AGL001215	1084441	1084581	+	NA
SA1216	C601AGL001216	1084548	1084835	-	hypothetical protein
SA1217	C601AGL001217	1085229	1086704	+	hypothetical protein
SA1218	C601AGL001218	1086701	1086865	-	conserved hypothetical protein
SA1219	C601AGL001219	1086953	1087906	-	transposase
SA1220	C601AGL001220	1088121	1088792	-	NA
SA1221	C601AGL001221	1088837	1089466	+	hypothetical protein
SA1222	C601AGL001222	1089463	1089837	+	hypothetical protein
SA1223	C601AGL001223	1089834	1089971	-	hypothetical protein
SA1224	C601AGL001224	1090061	1090432	-	hypothetical protein
SA1225	C601AGL001225	1090724	1091233	+	ADA regulatory protein	ada
SA1226	C601AGL001226	1091241	1091852	+	possible 2-amino-4-hydroxy-6-hydroxymethyldihydropteridinepyrophosphokinase	folK
SA1227	C601AGL001227	1091878	1092468	+	NUDIX hydrolase	nudF
SA1228	C601AGL001228	1092465	1093946	+	deoxyribodipyrimidine photo-lyase	phrB
SA1229	C601AGL001229	1093981	1095207	-	putative pleiotropic regulatory protein
SA1230	C601AGL001230	1095238	1095798	-	hypothetical protein
SA1231	C601AGL001231	1095834	1096445	+	hypothetical protein
SA1232	C601AGL001232	1096442	1097119	-	4'-phosphopantetheinyl transferase superfamily family protein	acpT
SA1233	C601AGL001233	1097191	1097973	+	enoyl-ACP reductase	fabI
SA1234	C601AGL001234	1097998	1098618	-	Carbonic anhydrase-like	cynT
SA1235	C601AGL001235	1098705	1099358	+	imidazoleglycerol-phosphate dehydratase	hisB
SA1236	C601AGL001236	1099411	1100922	+	lignostilbene-alpha,beta-dioxygenase and related enzyme-like	diox1
SA1237	C601AGL001237	1100925	1101392	+	hypothetical protein
SA1238	C601AGL001238	1101405	1101569	-	Nif11-like leader peptide family natural product precursor
SA1239	C601AGL001239	1101599	1102813	-	hypothetical protein
SA1240	C601AGL001240	1102870	1104627	-	sulfate transporter
SA1241	C601AGL001241	1104727	1106301	-	conserved TM helix protein
SA1242	C601AGL001242	1106300	1106485	+	NA
SA1243	C601AGL001243	1106502	1107287	+	hypothetical protein
SA1244	C601AGL001244	1107269	1108006	-	glycosyltransferase
SA1245	C601AGL001245	1108010	1109170	-	hypothetical protein
SA1246	C601AGL001246	1109756	1110796	+	neuromedin U
SA1247	C601AGL001247	1110820	1111683	-	Sodium/Bile acid symporter
SA1248	C601AGL001248	1111741	1112127	-	hypothetical protein
SA1249	C601AGL001249	1112127	1112555	-	hypothetical protein
SA1250	C601AGL001250	1112559	1113494	-	hypothetical protein
SA1251	C601AGL001251	1113607	1115208	-	arylsulfatase	aslA
SA1252	C601AGL001252	1115208	1116140	+	transcriptional regulator, AraC family protein	eutR
SA1253	C601AGL001253	1116141	1117220	-	haloacid dehalogenase-like hydrolase	HAD
SA1254	C601AGL001254	1117220	1117843	-	nucleoside-triphosphate diphosphatase	rdgB
SA1255	C601AGL001255	1119444	1121042	+	hypothetical protein
SA1256	C601AGL001256	1117848	1119341	-	phosphoglucomutase/phosphomannomutase family protein
SA1257	C601AGL001257	1121993	1122586	-	Orotate phosphoribosyltransferase	pyrE
SA1258	C601AGL001258	1122711	1123244	+	possible occludin/ELL family protein
SA1259	C601AGL001259	1123646	1123813	+	NA
SA1260	C601AGL001260	1123864	1124058	-	hypothetical protein
SA1261	C601AGL001261	1124343	1124852	+	fasciclin	ITGB2
SA1262	C601AGL001262	1125057	1125416	-	hypothetical protein
SA1263	C601AGL001263	1125483	1126154	+	ABC transporter, ATPase subunit	ABC.X2.A
SA1264	C601AGL001264	1126151	1126969	+	putative ABC transporter, inner membrane subunit	ABC.X2.P
SA1265	C601AGL001265	1127117	1127263	+	hypothetical protein
SA1266	C601AGL001266	1127469	1127903	+	hypothetical protein
SA1267	C601AGL001267	1127900	1128916	+	magnesium-protoporphyrin IX monomethyl ester aerobic oxidative cyclase	acsF
SA1268	C601AGL001268	1128993	1129679	+	hypothetical protein
SA1269	C601AGL001269	1129699	1129944	-	hypothetical protein
SA1270	C601AGL001270	1130054	1130746	+	heme oxygenase	hmuO
SA1271	C601AGL001271	1130802	1132181	+	coproporphyrinogen III oxidase	hemN
SA1272	C601AGL001272	1132189	1132719	-	protein-S-isoprenylcysteine methyltransferase
SA1273	C601AGL001273	1132939	1133121	+	NA
SA1274	C601AGL001274	1133102	1133479	+	hypothetical protein
SA1275	C601AGL001275	1133476	1134345	+	phosphomethylpyrimidine kinase	thiD
SA1276	C601AGL001276	1134611	1134742	+	NA
SA1277	C601AGL001277	1134968	1136725	+	alpha-glucosidase	malZ
SA1278	C601AGL001278	1136722	1138419	+	alpha-glucosidase	malZ
SA1279	C601AGL001279	1138488	1140263	-	sulfate transporter	TC.SULP
SA1280	C601AGL001280	1140625	1141182	+	NA
SA1281	C601AGL001281	1141161	1141520	+	hypothetical protein
SA1282	C601AGL001282	1141490	1141885	+	hypothetical protein
SA1283	C601AGL001283	1141882	1144374	+	putative protease of the Abi (CAAX) family
SA1284	C601AGL001284	1144396	1144638	-	hypothetical protein
SA1285	C601AGL001285	1144723	1145466	+	glycosyl transferase
SA1286	C601AGL001286	1145463	1146236	+	glycosyl transferase, partial
SA1287	C601AGL001287	1146238	1147551	+	hypothetical protein
SA1288	C601AGL001288	1147624	1148529	+	hypothetical protein
SA1289	C601AGL001289	1148534	1149634	-	methylase involved in ubiquinone/menaquinone biosynthesis	AS3MT
SA1290	C601AGL001290	1149685	1151841	-	Pyruvate/2-oxoglutarate dehydrogenase complex dihydrolipoamidedehydrogenase (E3) component and related enzyme
SA1291	C601AGL001291	1151838	1152821	-	radical SAM protein
SA1292	C601AGL001292	1152861	1153628	-	hypothetical protein
SA1293	C601AGL001293	1153625	1154281	-	sigma-70 family RNA polymerase sigma factor	rpoE
SA1294	C601AGL001294	1154432	1154908	-	hypothetical protein
SA1295	C601AGL001295	1155182	1156051	+	hypothetical protein
SA1296	C601AGL001296	1156089	1156889	-	uroporphyrin-III C-methyltransferase	cobA
SA1297	C601AGL001297	1157157	1158200	+	hypothetical protein
SA1298	C601AGL001298	1158197	1158658	+	hypothetical protein
SA1299	C601AGL001299	1158793	1161003	-	nitrate reductase	narB
SA1300	C601AGL001300	1161003	1162559	-	MFS transporter	NRT
SA1301	C601AGL001301	1162837	1163238	-	nitric oxide dioxygenase	hmp
SA1302	C601AGL001302	1163915	1164457	+	molybdopterin-guanine dinucleotide biosynthesis protein A	mobA
SA1303	C601AGL001303	1164518	1165627	+	molybdenum cofactor biosynthesis protein MoeA	moaA
SA1304	C601AGL001304	1165637	1167928	-	oxidoreductase
SA1305	C601AGL001305	1168012	1168521	+	electron transfer protein with DM13 domain
SA1306	C601AGL001306	1168618	1169250	+	dephospho-CoA kinase	coaE
SA1307	C601AGL001307	1169247	1170407	+	hypothetical protein
SA1308	C601AGL001308	1170434	1172020	-	aspartyl/glutamyl-tRNA amidotransferase subunit B	gatB
SA1309	C601AGL001309	1172019	1173248	+	amino acid oxidase	thiO
SA1310	C601AGL001310	1173224	1173763	-	nucleoside diphosphate kinase	ndk
SA1311	C601AGL001311	1173901	1175853	+	arginine decarboxylase	speA
SA1312	C601AGL001312	1175868	1176434	+	cyclic nucleotide-binding protein
SA1313	C601AGL001313	1176440	1177150	-	hypothetical protein
SA1314	C601AGL001314	1177214	1179946	-	Alanyl-tRNA synthetase	alaS
SA1315	C601AGL001315	1179964	1180365	+	hypothetical protein
SA1316	C601AGL001316	1180440	1183568	+	ATP-dependent helicase	hepA
SA1317	C601AGL001317	1183630	1184628	-	lytic transglycosylase
SA1318	C601AGL001318	1184714	1186018	+	glutamate N-acetyltransferase/amino-acid acetyltransferase	argJ
SA1319	C601AGL001319	1186169	1186582	+	hypothetical protein
SA1320	C601AGL001320	1186617	1186940	+	hypothetical protein
SA1321	C601AGL001321	1186940	1188613	+	kinase	ADCK
SA1322	C601AGL001322	1189454	1189831	-	NA
SA1323	C601AGL001323	1189944	1190117	+	hypothetical protein
SA1324	C601AGL001324	1190345	1190560	+	NA
SA1325	C601AGL001325	1190643	1191389	-	transposase
SA1326	C601AGL001326	1191389	1191526	-	NA
SA1327	C601AGL001327	1192840	1193142	+	addiction module antitoxin	relB
SA1328	C601AGL001328	1193199	1193450	+	YlxR family protein
SA1329	C601AGL001329	1194458	1194871	-	transposase, partial
SA1330	C601AGL001330	1195040	1195447	+	NA
SA1331	C601AGL001331	1194872	1195033	-	NA
SA1332	C601AGL001332	1195500	1196081	-	site-specific recombinase XerD	xerD
SA1333	C601AGL001333	1196154	1196420	-	integrase, partial
SA1334	C601AGL001334	1196860	1196976	+	NA
SA1335	C601AGL001335	1197232	1197375	-	NA
SA1336	C601AGL001336	1197381	1198334	-	transposase
SA1337	C601AGL001337	1198325	1199302	-	hypothetical protein
SA1338	C601AGL001338	1199344	1200639	-	enolase	ENO
SA1339	C601AGL001339	1200777	1201181	+	glyoxalase I	gloA
SA1340	C601AGL001340	1201168	1204068	+	ATP-dependent Clp protease	clpB
SA1341	C601AGL001341	1204116	1204364	+	preprotein translocase subunit SecE	secE
SA1342	C601AGL001342	1204439	1205119	+	transcription termination/antitermination factor NusG	nusG
SA1343	C601AGL001343	1205281	1205706	+	50S ribosomal protein L11	rplK
SA1344	C601AGL001344	1205830	1206537	+	50S ribosomal protein L1	rplA
SA1345	C601AGL001345	1206828	1207355	+	50S ribosomal protein L10	rplJ
SA1346	C601AGL001346	1207410	1207793	+	50S ribosomal protein L7/L12	rplL
SA1347	C601AGL001347	1208098	1208775	-	hypothetical protein
SA1348	C601AGL001348	1208838	1209563	+	ribonuclease HI	rnhA
SA1349	C601AGL001349	1209563	1210747	+	dihydroorotate dehydrogenase	pyrD
SA1350	C601AGL001350	1210844	1211806	+	hypothetical protein
SA1351	C601AGL001351	1211824	1212516	+	hypothetical protein
SA1352	C601AGL001352	1212513	1213226	+	hypothetical protein
SA1353	C601AGL001353	1213227	1213343	-	NA
SA1354	C601AGL001354	1213351	1215504	+	type II secretory pathway, component PulD	pilQ
SA1355	C601AGL001355	1215545	1216372	-	pentapeptide repeat-containing protein	pipB2
SA1356	C601AGL001356	1216486	1217607	+	aspartate aminotransferase	aspB
SA1357	C601AGL001357	1217667	1218740	-	UDP-N-acetylglucosamine--N-acetylmuramyl-(pentapeptide) pyrophosphoryl-UDP N-acetylglucosamine transferase	murG
SA1358	C601AGL001358	1218813	1219562	+	hypothetical protein
SA1359	C601AGL001359	1219552	1220433	-	hypothetical protein
SA1360	C601AGL001360	1220517	1220951	+	phosphoglycerate kinase
SA1361	C601AGL001361	1220976	1222181	-	phosphoglycerate kinase	pgk
SA1362	C601AGL001362	1222291	1222674	+	universal stress protein
SA1363	C601AGL001363	1222674	1223642	+	GTPase YlqF	rbgA
SA1364	C601AGL001364	1223639	1224601	+	RNA pseudouridine synthase	rluD
SA1365	C601AGL001365	1224606	1225895	-	putative chloride channel	TC.CIC
SA1366	C601AGL001366	1225900	1227543	-	ABC transporter ATP-binding protein for peptide/nickel transport	nikE
SA1367	C601AGL001367	1227650	1230016	+	guanosine-3'-5'--bis(diphosphate) 3'- pyrophosphohydrolase	spoT
SA1368	C601AGL001368	1230044	1231522	+	YdiU family protein
SA1369	C601AGL001369	1231644	1231832	+	hypothetical protein
SA1370	C601AGL001370	1231852	1232355	-	hypothetical protein
SA1371	C601AGL001371	1232381	1233694	+	tRNA modification GTPase TrmE	mnmE
SA1372	C601AGL001372	1233722	1234663	+	nicotinate-nucleotide pyrophosphorylase	nadC
SA1373	C601AGL001373	1234790	1235686	+	ABC transporter substrate-binding protein for polar amino acid transport	glnH
SA1374	C601AGL001374	1235735	1236157	+	hypothetical protein
SA1375	C601AGL001375	1236171	1237355	+	hypothetical protein
SA1376	C601AGL001376	1237434	1239212	+	arginyl-tRNA synthetase	argS
SA1377	C601AGL001377	1239254	1239661	-	hydroxyisourate hydrolase	uraH
SA1378	C601AGL001378	1239779	1240630	-	hypothetical protein
SA1379	C601AGL001379	1241281	1241490	-	hypothetical protein
SA1380	C601AGL001380	1241705	1242727	-	5'-nucleotidase
SA1381	C601AGL001381	1242819	1243268	-	hypothetical protein
SA1382	C601AGL001382	1243770	1243988	+	hypothetical protein
SA1383	C601AGL001383	1244488	1244610	+	NA
SA1384	C601AGL001384	1244813	1244998	-	hypothetical protein
SA1385	C601AGL001385	1245006	1245416	-	integrase, partial
SA1386	C601AGL001386	1245470	1246579	+	histidinol-phosphate aminotransferase	hisC
SA1387	C601AGL001387	1246828	1247844	+	patatin
SA1388	C601AGL001388	1248081	1248233	+	NA
SA1389	C601AGL001389	1248282	1248680	-	NA
SA1390	C601AGL001390	1248783	1248899	+	NA
SA1391	C601AGL001391	1248889	1249011	-	NA
SA1392	C601AGL001392	1249800	1250477	+	small-conductance mechanosensitive channel
SA1393	C601AGL001393	1250527	1251387	+	hypothetical protein
SA1394	C601AGL001394	1251490	1252836	+	conserved hypothetical protein
SA1395	C601AGL001395	1252849	1254210	-	hydrolase	gloB
SA1396	C601AGL001396	1254416	1255135	-	putative glutamate synthetase
SA1397	C601AGL001397	1255184	1255663	-	glutamate synthase
SA1398	C601AGL001398	1256052	1256873	-	NA
SA1399	C601AGL001399	1257117	1257620	-	ferritin	dps
SA1400	C601AGL001400	1258270	1258668	+	hypothetical protein
SA1401	C601AGL001401	1258700	1259248	-	membrane protein
SA1402	C601AGL001402	1259412	1260152	-	hypothetical protein
SA1403	C601AGL001403	1260215	1260829	-	glutamine amidotransferase of anthranilate synthase or aminodeoxychorismate synthase	pabA
SA1404	C601AGL001404	1260872	1261240	-	possible diacylglycerol kinase	dgkA
SA1405	C601AGL001405	1261393	1261932	-	16S rRNA maturation RNase	ybeY
SA1406	C601AGL001406	1261929	1262195	-	hypothetical protein
SA1407	C601AGL001407	1262224	1263291	-	peptide chain release factor 2	prfB
SA1408	C601AGL001408	1263272	1263400	-	hypothetical protein
SA1409	C601AGL001409	1263478	1263741	+	glutaredoxin	grxC
SA1410	C601AGL001410	1263744	1264766	+	glutathione synthetase	gshB
SA1411	C601AGL001411	1264738	1266150	-	isochorismate synthase	menF
SA1412	C601AGL001412	1266225	1267223	+	1,4-dihydroxy-2-naphthoate octaprenyltransferase	menA
SA1413	C601AGL001413	1267237	1268298	+	O-succinylbenzoate-CoA synthase	menC
SA1414	C601AGL001414	1268295	1269611	+	O-succinylbenzoate--CoA ligase, partial	menE
SA1415	C601AGL001415	1269666	1270634	+	SAM-dependent methyltransferase
SA1416	C601AGL001416	1270664	1270915	+	molydbenum cofactor biosynthesis protein D (molybdopterin converting factor small subunit)	moaD
SA1417	C601AGL001417	1270920	1271402	+	molybdenum cofactor biosynthesis protein E (molydbopterin converting factor large subunit)	moaE
SA1418	C601AGL001418	1271410	1272756	-	molybdenum cofactor synthesis domain-containing protein	moeA
SA1419	C601AGL001419	1272749	1273300	-	cyclic pyranopterin monophosphate synthase	moaC
SA1420	C601AGL001420	1273324	1274577	+	tetracycline resistance MFS efflux pump	tetA
SA1421	C601AGL001421	1274594	1276756	+	polyphosphate kinase	ppk
SA1422	C601AGL001422	1277124	1278032	+	RNA polymerase sigma factor RpoD	rpoD
SA1423	C601AGL001423	1278038	1278742	+	dolichol kinase	VTE5
SA1424	C601AGL001424	1278733	1279074	-	hypothetical protein
SA1425	C601AGL001425	1279202	1280275	-	phospho-2-dehydro-3-deoxyheptonate aldolase	aroF
SA1426	C601AGL001426	1280406	1283036	+	aconitate hydratase	acnB
SA1427	C601AGL001427	1283056	1284495	+	chloride channel protein, partial	TC.CIC
SA1428	C601AGL001428	1284672	1285121	+	hypothetical protein
SA1429	C601AGL001429	1285228	1286826	+	radical SAM protein
SA1430	C601AGL001430	1286783	1288072	-	ligase
SA1431	C601AGL001431	1288076	1288957	-	formyltetrahydrofolate deformylase	purU
SA1432	C601AGL001432	1289007	1289462	+	photosystem II protein PsbQ	psbQ
SA1433	C601AGL001433	1289485	1290591	+	hypothetical protein
SA1434	C601AGL001434	1290575	1292488	-	molecular chaperone DnaK	dnaK
SA1435	C601AGL001435	1292635	1293513	+	shikimate dehydrogenase	aroE
SA1436	C601AGL001436	1293538	1294002	+	hypothetical protein
SA1437	C601AGL001437	1294112	1294459	+	30S ribosomal protein S6	rpsF
SA1438	C601AGL001438	1294605	1295837	-	argininosuccinate synthase	argG
SA1439	C601AGL001439	1295842	1296090	-	hypothetical protein
SA1440	C601AGL001440	1296174	1296425	+	hypothetical protein
SA1441	C601AGL001441	1296437	1297534	+	phospho-N-acetylmuramoyl-pentapeptide-transferase	mraY
SA1442	C601AGL001442	1297550	1297855	+	hypothetical protein
SA1443	C601AGL001443	1298151	1299353	+	phosphoribosylglycinamide formyltransferase	purT
SA1444	C601AGL001444	1297884	1298057	-	5'-phosphoribosylglycinamide transformylase
SA1445	C601AGL001445	1299448	1300386	+	transcriptional regulator
SA1446	C601AGL001446	1300441	1302018	-	hypothetical protein
SA1447	C601AGL001447	1302117	1302587	+	hypothetical protein
SA1448	C601AGL001448	1302597	1305632	-	excinuclease ABC subunit A	uvrA
SA1449	C601AGL001449	1305683	1307383	-	DNA repair protein RecN	recN
SA1450	C601AGL001450	1307463	1309379	+	possible protein kinase: ABC1 family protein	aarF
SA1451	C601AGL001451	1309406	1309990	+	hypothetical protein
SA1452	C601AGL001452	1310076	1311134	+	threonine synthase	thrC
SA1453	C601AGL001453	1311480	1311743	+	NA
SA1454	C601AGL001454	1311728	1312900	+	DNA polymerase III subunit beta	dnaN
SA1455	C601AGL001455	1312905	1313801	+	RNA methyltransferase
SA1456	C601AGL001456	1313850	1316243	+	phosphoribosylformylglycinamidine synthase	purL
SA1457	C601AGL001457	1316267	1317787	+	amidophosphoribosyltransferase	purF
SA1458	C601AGL001458	1317973	1318494	+	3-methyladenine DNA glycosylase	tag
SA1459	C601AGL001459	1318532	1319470	-	transposase
SA1460	C601AGL001460	1319590	1321026	-	hypothetical protein
SA1461	C601AGL001461	1321065	1322249	+	glycolate oxidase	glcE
SA1462	C601AGL001462	1322236	1323156	-	galactose mutarotase
SA1463	C601AGL001463	1323176	1324090	-	alpha/beta hydrolase	cpo
SA1464	C601AGL001464	1324132	1324437	+	hypothetical protein
SA1465	C601AGL001465	1324445	1324984	-	S-isoprenylcysteine methyltransferase
SA1466	C601AGL001466	1324965	1326302	-	Kef-type K+ transport system	kefB
SA1467	C601AGL001467	1326401	1326616	+	NA
SA1468	C601AGL001468	1326613	1329048	+	phosphoketolase	xfp
SA1469	C601AGL001469	1329100	1331673	+	glycogen phosphorylase	glgP
SA1470	C601AGL001470	1331642	1332769	+	acetate kinase	ackA
SA1471	C601AGL001471	1332723	1333250	-	hypothetical protein
SA1472	C601AGL001472	1333307	1333651	-	hypothetical protein
SA1473	C601AGL001473	1333716	1333841	+	NA
SA1474	C601AGL001474	1333966	1334082	-	NA
SA1475	C601AGL001475	1334278	1334706	-	twitching motility protein PilT	K07065
SA1476	C601AGL001476	1334706	1334972	-	hypothetical protein
SA1477	C601AGL001477	1335168	1336469	+	concentrative nucleoside transporter	TC.CNT
SA1478	C601AGL001478	1336600	1337058	+	hypothetical protein
SA1479	C601AGL001479	1337055	1337543	+	hypothetical protein
SA1480	C601AGL001480	1337536	1338651	+	hypothetical protein
SA1481	C601AGL001481	1338635	1340161	-	hypothetical protein
SA1482	C601AGL001482	1340226	1340363	+	NA
SA1483	C601AGL001483	1340389	1340706	-	transposase, partial
SA1484	C601AGL001484	1341026	1341454	-	plasmid maintenance protein	mvpA
SA1485	C601AGL001485	1341451	1341684	-	virulence factor	mvpT
SA1486	C601AGL001486	1341847	1343019	+	hypothetical protein
SA1487	C601AGL001487	1343824	1344567	+	ribonuclease III	rnc
SA1488	C601AGL001488	1344558	1344815	-	hypothetical protein
SA1489	C601AGL001489	1344855	1345487	+	16S rRNA-processing protein	rimM
SA1490	C601AGL001490	1345620	1346897	-	NA
SA1491	C601AGL001491	1347021	1349228	-	hypothetical protein
SA1492	C601AGL001492	1349225	1350253	-	UDP-glucose 4-epimerase	galE
SA1493	C601AGL001493	1350445	1352610	-	hypothetical protein
SA1494	C601AGL001494	1352612	1355065	-	glycogen phosphorylase	glgP
SA1495	C601AGL001495	1355182	1356072	-	possible transglutaminase-like enzyme
SA1496	C601AGL001496	1356057	1357139	-	hypothetical protein
SA1497	C601AGL001497	1357133	1358572	-	hypothetical protein
SA1498	C601AGL001498	1358728	1358913	-	NA
SA1499	C601AGL001499	1359055	1360566	+	ferredoxin--nitrite reductase	nirA
SA1500	C601AGL001500	1360621	1361952	+	possible DNA mismatch repair proteins, MutS
SA1501	C601AGL001501	1362275	1362391	+	NA
SA1502	C601AGL001502	1362396	1362509	+	NA
SA1503	C601AGL001503	1362611	1363492	+	nitrite transporter
SA1504	C601AGL001504	1363600	1364067	-	Cyanase	cynS
SA1505	C601AGL001505	1364216	1365940	-	urease subunit alpha	ureC
SA1506	C601AGL001506	1366004	1366321	-	urease subunit beta	ureB
SA1507	C601AGL001507	1366338	1366640	-	urease subunit gamma	ureA
SA1508	C601AGL001508	1366873	1367280	-	twitching motility protein PilT	pilT
SA1509	C601AGL001509	1367551	1368927	+	GPH family sugar transporter	TC.GPH
SA1510	C601AGL001510	1368919	1369644	-	transcriptional regulator, TetR family
SA1511	C601AGL001511	1369720	1370748	+	NADPH:quinone reductase
SA1512	C601AGL001512	1370722	1371705	-	urease accessory protein D	ureD
SA1513	C601AGL001513	1371742	1372296	+	urease accessory protein E	ureE
SA1514	C601AGL001514	1372250	1373002	+	urease accessory protein UreF	ureF
SA1515	C601AGL001515	1373122	1373769	+	urease accessory protein UreG	ureG
SA1516	C601AGL001516	1373886	1375181	+	urea ABC transporter substrate-binding protein	urtA
SA1517	C601AGL001517	1375409	1376566	+	urea ABC transporter permease subunit	urtB
SA1518	C601AGL001518	1376630	1377772	+	urea ABC transporter permease	urtC
SA1519	C601AGL001519	1377874	1378620	+	urea ABC transporter ATP-binding protein	urtD
SA1520	C601AGL001520	1378637	1379374	+	urea ABC transporter ATP-binding protein	urtE
SA1521	C601AGL001521	1379739	1380944	-	formamidase
SA1522	C601AGL001522	1381011	1381532	-	hypothetical protein
SA1523	C601AGL001523	1381560	1382474	-	4-amino-4-deoxychorismate lyase	pabC
SA1524	C601AGL001524	1382471	1383781	-	p-aminobenzoate synthetase	pabB
SA1525	C601AGL001525	1383789	1384487	-	7-cyano-7-deazaguanine synthase	queC
SA1526	C601AGL001526	1384499	1386577	-	serine/threonine protein kinase
SA1527	C601AGL001527	1386594	1387625	-	cysteine synthase	cysK
SA1528	C601AGL001528	1387724	1388998	+	sulfatase maturase
SA1529	C601AGL001529	1388995	1389993	+	methyltransferase	egtD
SA1530	C601AGL001530	1389990	1390214	+	hypothetical protein
SA1531	C601AGL001531	1390253	1390783	+	hypothetical protein
SA1532	C601AGL001532	1390797	1391594	+	hypothetical protein
SA1533	C601AGL001533	1391630	1391893	-	hypothetical protein
SA1534	C601AGL001534	1391923	1393566	-	lysyl-tRNA synthetase	KARS
SA1535	C601AGL001535	1393572	1394378	-	two component transcriptional regulator, winged helix family protein	rpaB
SA1536	C601AGL001536	1394461	1395798	-	sugar-binding protein	chiE
SA1537	C601AGL001537	1395826	1396299	-	membrane protein
SA1538	C601AGL001538	1396333	1397097	-	putative rod shape-determining protein	mreC
SA1539	C601AGL001539	1397103	1398149	-	rod shape-determining protein MreB	mreB
SA1540	C601AGL001540	1398393	1398797	+	single-stranded DNA-binding protein	ssb
SA1541	C601AGL001541	1398831	1399496	-	alkaline phosphatase	phoA
SA1542	C601AGL001542	1401080	1401565	+	hypothetical protein
SA1543	C601AGL001543	1399496	1400875	-	adenosylhomocysteinase	ahcY
SA1544	C601AGL001544	1401540	1402565	-	ribokinase	scrK
SA1545	C601AGL001545	1402647	1403792	-	mutator mutT protein	mutY
SA1546	C601AGL001546	1403870	1405552	+	NA
SA1547	C601AGL001547	1405584	1406300	-	hypothetical protein
SA1548	C601AGL001548	1406314	1407399	-	type II alternative RNA polymerase sigma factor, sigma-70 family protein	rpoS
SA1549	C601AGL001549	1407479	1408897	-	magnesium transporter	mgtE
SA1550	C601AGL001550	1408999	1409457	+	glutathione peroxidase	gpx
SA1551	C601AGL001551	1409423	1409854	-	chromosome condensation protein	crcB
SA1552	C601AGL001552	1409856	1410206	-	chromosome condensation protein	crcB
SA1553	C601AGL001553	1410246	1410554	-	hypothetical protein
SA1554	C601AGL001554	1410554	1412512	-	DNA gyrase subunit B	gyrB
SA1555	C601AGL001555	1412515	1412673	-	NA
SA1556	C601AGL001556	1412815	1413714	+	tRNA delta(2)-isopentenylpyrophosphate transferase	miaA
SA1557	C601AGL001557	1413869	1414489	+	translation initiation factor IF-3	infC
SA1558	C601AGL001558	1414566	1415624	+	GntR family transcriptional regulator	plmA
SA1559	C601AGL001559	1415723	1416481	+	serine O-acetyltransferase	cysE
SA1560	C601AGL001560	1416512	1419352	-	preprotein translocase subunit SecA	secA
SA1561	C601AGL001561	1419452	1419589	-	NA
SA1562	C601AGL001562	1419570	1420019	+	N-acetylglutamate synthase
SA1563	C601AGL001563	1420184	1420315	+	NA
SA1564	C601AGL001564	1420320	1420439	+	NA
SA1565	C601AGL001565	1420766	1421722	+	NAD-dependent dehydratase	gmd
SA1566	C601AGL001566	1421870	1422037	+	GDP-mannose 4,6-dehydratase, partial
SA1567	C601AGL001567	1422323	1422940	+	GDP-mannose 4,6-dehydratase	gmd
SA1568	C601AGL001568	1423905	1424075	-	NA
SA1569	C601AGL001569	1422982	1423845	-	NA
SA1570	C601AGL001570	1424107	1425051	+	NA
SA1571	C601AGL001571	1425048	1426199	+	glycosyl transferase family 1
SA1572	C601AGL001572	1426313	1429555	-	glycosyl transferase family 1, partial
SA1573	C601AGL001573	1429555	1430733	-	hypothetical protein
SA1574	C601AGL001574	1430733	1431455	-	hypothetical protein
SA1575	C601AGL001575	1431607	1431741	-	NA
SA1576	C601AGL001576	1432539	1433780	-	sugar ABC transporter ATP-binding protein	ABC-2.LPSE.A
SA1577	C601AGL001577	1433780	1434571	-	Teichoic acid translocation permease protein TagG	tagG
SA1578	C601AGL001578	1434870	1435388	-	hypothetical protein
SA1579	C601AGL001579	1435385	1436008	-	transposase
SA1580	C601AGL001580	1436276	1436461	+	NA
SA1581	C601AGL001581	1436561	1437748	+	Transposase IS66 family
SA1582	C601AGL001582	1437882	1438361	-	6,7-dimethyl-8-ribityllumazine synthase	ribH
SA1583	C601AGL001583	1438368	1438556	-	photosystem II reaction center protein PsbZ	psbZ
SA1584	C601AGL001584	1438731	1438901	+	AbrB family transcriptional regulator	abrB
SA1585	C601AGL001585	1438913	1439287	+	hypothetical protein
SA1586	C601AGL001586	1439323	1442178	+	DNA mismatch repair protein MutS	mutS
SA1587	C601AGL001587	1442129	1442758	-	precorrin-8X methylmutase	cobH-cbiC
SA1588	C601AGL001588	1442770	1443738	+	DNA polymerase III subunit delta	holA
SA1589	C601AGL001589	1443774	1445576	+	aspartate kinase	lysC
SA1590	C601AGL001590	1445577	1446911	+	possible sugar transferase	wcaJ
SA1591	C601AGL001591	1446945	1448951	-	excinuclease ABC subunit B	uvrB
SA1592	C601AGL001592	1449007	1449432	-	membrane protein
SA1593	C601AGL001593	1449521	1450312	-	hypothetical protein
SA1594	C601AGL001594	1450313	1451350	+	tRNA(Ile)-lysidine synthetase	tilS
SA1595	C601AGL001595	1451347	1451865	+	hypothetical protein
SA1596	C601AGL001596	1451870	1453972	-	ribonuclease J	rnj
SA1597	C601AGL001597	1453991	1454896	-	dihydrodipicolinate synthase	dapA
SA1598	C601AGL001598	1454893	1455981	-	aspartate-semialdehyde dehydrogenase	asd
SA1599	C601AGL001599	1456547	1457926	+	trigger factor	tig
SA1600	C601AGL001600	1457974	1458696	+	ATP-dependent Clp protease	clpP
SA1601	C601AGL001601	1458665	1458778	+	NA
SA1602	C601AGL001602	1458778	1460124	+	ATP-dependent Clp protease ATP-binding subunit	clpX
SA1603	C601AGL001603	1460143	1460820	+	hypothetical protein
SA1604	C601AGL001604	1460817	1462604	+	DNA polymerase III subunit gamma/tau	dnaX
SA1605	C601AGL001605	1462617	1464011	-	Glycosyl transferase, family 2	mgdA
SA1606	C601AGL001606	1464100	1465659	-	possible amidase enhancer
SA1607	C601AGL001607	1465767	1465967	+	50S ribosomal protein L35	rpmI
SA1608	C601AGL001608	1466000	1466347	+	50S ribosomal protein L20	rplT
SA1609	C601AGL001609	1466371	1467030	+	TPR repeat protein
SA1610	C601AGL001610	1467086	1467709	-	hypothetical protein
SA1611	C601AGL001611	1467753	1468697	+	enzyme of thiazole biosynthesis	thiG
SA1612	C601AGL001612	1468770	1468937	+	high light inducible protein
SA1613	C601AGL001613	1469022	1470218	+	NAD-dependent dehydratase	SQD1
SA1614	C601AGL001614	1470242	1471387	+	glycosyl transferase	SQD2
SA1615	C601AGL001615	1471404	1473185	-	penicillin-binding protein	mrdA
SA1616	C601AGL001616	1473191	1473580	-	hypothetical protein
SA1617	C601AGL001617	1473662	1474279	-	membrane protein
SA1618	C601AGL001618	1474352	1475950	-	GMP synthase	guaA
SA1619	C601AGL001619	1475982	1477235	-	cobalt-precorrin-6A synthase	cbiD
SA1620	C601AGL001620	1477256	1478410	+	class V aminotransferase	hoxH
SA1621	C601AGL001621	1478460	1478933	+	Conserved hypothetical protein
SA1622	C601AGL001622	1479223	1479462	-	hypothetical protein
SA1623	C601AGL001623	1479532	1479762	+	NA
SA1624	C601AGL001624	1479888	1480241	-	hypothetical protein
SA1625	C601AGL001625	1480334	1480855	+	hypothetical protein
SA1626	C601AGL001626	1480936	1481400	+	hypothetical protein
SA1627	C601AGL001627	1481414	1481797	+	hypothetical protein
SA1628	C601AGL001628	1481819	1483372	-	possible helicase
SA1629	C601AGL001629	1483616	1484029	+	HNH nuclease
SA1630	C601AGL001630	1484045	1484248	-	NA
SA1631	C601AGL001631	1484340	1485251	+	hypothetical protein
SA1632	C601AGL001632	1485261	1485452	-	4-hydroxythreonine-4-phosphate dehydrogenase
SA1633	C601AGL001633	1485451	1486467	+	4-hydroxythreonine-4-phosphate dehydrogenase	pdxA
SA1634	C601AGL001634	1486481	1486966	-	acetyl-CoA carboxylase, biotin carboxyl carrier protein	accB
SA1635	C601AGL001635	1486973	1487533	-	elongation factor P	efp
SA1636	C601AGL001636	1487624	1488754	+	peptidyl-prolyl cis-trans isomerase
SA1637	C601AGL001637	1488747	1489760	+	thiamine monophosphate kinase	thiL
SA1638	C601AGL001638	1489805	1490827	-	glyceraldehyde-3-phosphate dehydrogenase, type I	gap2
SA1639	C601AGL001639	1490824	1490952	-	NA
SA1640	C601AGL001640	1490989	1492443	+	UDP-N-acetylmuramate--alanine ligase, partial	murC
SA1641	C601AGL001641	1492440	1493369	+	UDP-N-acetylenolpyruvoylglucosamine reductase	murB
SA1642	C601AGL001642	1493421	1493765	+	YbaB/EbfC family nucleoid-associated protein
SA1643	C601AGL001643	1493740	1494777	-	ribosome biogenesis GTPase RsgA	rsgA
SA1644	C601AGL001644	1494780	1495094	-	redox protein, regulator of disulfide bond formation
SA1645	C601AGL001645	1495115	1496224	-	molecular chaperone DnaJ	dnaJ
SA1646	C601AGL001646	1496224	1496973	-	co-chaperone GrpE	grpE
SA1647	C601AGL001647	1497072	1498874	+	Type II secretion system protein	pilB
SA1648	C601AGL001648	1498991	1500070	+	twitching motility protein pilT	pilT
SA1649	C601AGL001649	1500081	1501334	+	pili biogenesis protein	pilC
SA1650	C601AGL001650	1502710	1503663	+	tRNA-dihydrouridine synthase A	dusA
SA1651	C601AGL001651	1501327	1502652	-	HI0933-like protein	K07007
SA1652	C601AGL001652	1503694	1504029	-	cold-inducible RNA-binding protein	CIRBP
SA1653	C601AGL001653	1504202	1505674	-	argininosuccinate lyase	argH
SA1654	C601AGL001654	1505712	1507064	-	serine phosphatase	rsbU_P
SA1655	C601AGL001655	1507216	1508790	-	cell division protein FtsY	ftsY
SA1656	C601AGL001656	1508813	1509427	-	transcription antitermination protein NusB	nusB
SA1657	C601AGL001657	1509457	1510164	-	hypothetical protein
SA1658	C601AGL001658	1510280	1510930	-	hypothetical protein
SA1659	C601AGL001659	1510963	1511961	+	4Fe-4S cluster binding protein	queG
SA1660	C601AGL001660	1511979	1512920	+	hypothetical protein
SA1661	C601AGL001661	1512999	1515464	+	topoisomerase IV	gyrA
SA1662	C601AGL001662	1516836	1518806	-	hypothetical protein
SA1663	C601AGL001663	1518909	1520417	-	isocitrate dehydrogenase	IDH1
SA1664	C601AGL001664	1520509	1520964	+	hypothetical protein
SA1665	C601AGL001665	1521062	1521775	+	heme oxygenase	hmuO
SA1666	C601AGL001666	1521806	1522888	+	glycosyltransferase
SA1667	C601AGL001667	1522933	1524756	+	ABC transporter ATP-binding protein	mdlB
SA1668	C601AGL001668	1524834	1525646	+	2-dehydro-3-deoxyphosphooctonate aldolase	kdsA
SA1669	C601AGL001669	1525665	1526246	+	phosphatase	kdsC
SA1670	C601AGL001670	1526239	1527321	+	hypothetical protein
SA1671	C601AGL001671	1527321	1527821	+	NA
SA1672	C601AGL001672	1527789	1529009	-	NA
SA1673	C601AGL001673	1529057	1530331	-	NA
SA1674	C601AGL001674	1530375	1530656	+	NA
SA1675	C601AGL001675	1530609	1532153	-	NA
SA1676	C601AGL001676	1532173	1534602	-	DNA helicase II / ATP-dependent DNA helicase	uvrD
SA1677	C601AGL001677	1534683	1536176	+	NA
SA1678	C601AGL001678	1536198	1537055	-	sulfotransferase
SA1679	C601AGL001679	1537087	1538277	-	glycosyl transferase family 1
SA1680	C601AGL001680	1538274	1539425	-	glycosyl transferase family 1
SA1681	C601AGL001681	1539425	1540345	-	NA
SA1682	C601AGL001682	1540369	1541361	-	glycosyl transferase family A
SA1683	C601AGL001683	1541371	1542579	-	glycosyl transferase
SA1684	C601AGL001684	1542601	1543311	+	hypothetical protein
SA1685	C601AGL001685	1543302	1543793	+	diadenosine tetraphosphate hydrolase
SA1686	C601AGL001686	1543778	1545190	+	tRNA nucleotidyltransferase	pcnB
SA1687	C601AGL001687	1545240	1546085	+	3-deoxy-manno-octulosonate cytidylyltransferase	kdsB
SA1688	C601AGL001688	1546066	1547043	-	polysialic acid capsule expression protein KpsF	kdsD
SA1689	C601AGL001689	1547126	1547623	-	single-stranded DNA-binding protein	smpB
SA1690	C601AGL001690	1547684	1548772	+	Holliday junction DNA helicase RuvB	ruvB
SA1691	C601AGL001691	1548772	1549515	+	TPR repeat protein
SA1692	C601AGL001692	1549512	1550774	+	Zinc metallopeptidase M20/M25/M40 family protein
SA1693	C601AGL001693	1550753	1551034	+	hypothetical protein
SA1694	C601AGL001694	1551039	1551677	+	hypothetical protein
SA1695	C601AGL001695	1551916	1553301	+	thiamine biosynthesis protein ThiC	thiC
SA1696	C601AGL001696	1553814	1554335	+	hypothetical protein
SA1697	C601AGL001697	1554364	1555512	+	ABC transporter substrate-binding protein for polar amino acid transport	glnH
SA1698	C601AGL001698	1555668	1556030	-	hypothetical protein
SA1699	C601AGL001699	1556080	1556268	+	NA
SA1700	C601AGL001700	1556407	1557111	-	short-chain dehydrogenase
SA1701	C601AGL001701	1557478	1558569	-	glycosyl transferase	DPM1
SA1702	C601AGL001702	1558727	1560724	-	transketolase	tktA
SA1703	C601AGL001703	1560795	1562048	-	3-oxoacyl-ACP synthase	fabF
SA1704	C601AGL001704	1562051	1562293	-	acyl carrier protein	acpP
SA1705	C601AGL001705	1562442	1562687	+	photosystem I iron-sulfur center	psaC
SA1706	C601AGL001706	1562821	1564746	+	glutamine amidotransferase	glmS
SA1707	C601AGL001707	1564743	1566062	+	hypothetical protein
SA1708	C601AGL001708	1566125	1567132	+	oxidoreductase
SA1709	C601AGL001709	1567093	1570371	-	phosphorylase kinase	PHKA_B
SA1710	C601AGL001710	1570510	1571199	+	glycosyl transferase	E2.4.1.187
SA1711	C601AGL001711	1571253	1571405	-	hypothetical protein
SA1712	C601AGL001712	1571438	1572481	-	queuine tRNA-ribosyltransferase	tgt
SA1713	C601AGL001713	1572758	1573483	+	cobalamin synthase	cobS,
SA1714	C601AGL001714	1573463	1574605	-	two-component sensor histidine kinase
SA1715	C601AGL001715	1575011	1575382	+	hypothetical protein
SA1716	C601AGL001716	1575501	1576094	-	esterase
SA1717	C601AGL001717	1576109	1577710	+	purine biosynthesis protein purH	purH
SA1718	C601AGL001718	1577765	1578223	+	hypothetical protein
SA1719	C601AGL001719	1578315	1578953	-	hypothetical protein
SA1720	C601AGL001720	1579058	1580254	-	4-hydroxy-3-methylbut-2-enyl diphosphate reductase	ispH
SA1721	C601AGL001721	1580367	1581869	-	ammonium transporter	amt
SA1722	C601AGL001722	1581940	1582704	-	DNA-binding transcriptional regulator	sfsA
SA1723	C601AGL001723	1582780	1584393	+	murein biosynthesis integral membrane protein	murJ
SA1724	C601AGL001724	1584377	1584643	-	hypothetical protein
SA1725	C601AGL001725	1584712	1584996	-	hypothetical protein
SA1726	C601AGL001726	1585025	1585276	-	hypothetical protein
SA1727	C601AGL001727	1585587	1586876	+	serine hydroxymethyltransferase	glyA
SA1728	C601AGL001728	1586915	1588045	+	Glycosyl transferase, family 4	wecA
SA1729	C601AGL001729	1588038	1589366	+	damage-inducible protein CinA	pncC
SA1730	C601AGL001730	1589394	1590929	+	isopropylmalate isomerase large subunit	leuC
SA1731	C601AGL001731	1590959	1591627	+	isopropylmalate isomerase	leuD
SA1732	C601AGL001732	1594611	1594928	+	NA
SA1733	C601AGL001733	1591635	1594523	-	hypothetical protein
SA1734	C601AGL001734	1595052	1595171	-	photosystem II reaction center protein I	psbI
SA1735	C601AGL001735	1595272	1598388	+	glycoside hydrolase family 38
SA1736	C601AGL001736	1598376	1598516	-	Photosystem II reaction center N protein	psbN
SA1737	C601AGL001737	1598648	1598848	+	photosystem II phosphoprotein	psbH
SA1738	C601AGL001738	1598883	1599395	+	twin arginine-targeting protein translocase, TatA/E family	tatA
SA1739	C601AGL001739	1599520	1600146	+	peptidyl-tRNA hydrolase	pth
SA1740	C601AGL001740	1600183	1600440	+	hypothetical protein
SA1741	C601AGL001741	1600456	1600923	-	resolvase
SA1742	C601AGL001742	1600920	1602182	-	polynucleotidyl transferase
SA1743	C601AGL001743	1602242	1602958	-	Global nitrogen regulator	fnr
SA1744	C601AGL001744	1603165	1603785	+	cob(I)alamin adenosyltransferase	MMAB
SA1745	C601AGL001745	1603786	1604379	+	deoxycytidine triphosphate deaminase	dcd
SA1746	C601AGL001746	1604421	1605143	-	thymidylate synthase	thyX
SA1747	C601AGL001747	1605196	1605762	-	thioredoxin	trxA
SA1748	C601AGL001748	1605843	1606256	+	4Fe-4S dicluster domain-containing protein
SA1749	C601AGL001749	1606253	1606843	+	hypothetical protein
SA1750	C601AGL001750	1606840	1608879	-	possible soluble lytic transglycosylase	slt
SA1751	C601AGL001751	1608949	1609167	+	hypothetical protein
SA1752	C601AGL001752	1609194	1610606	+	Phosphotransferase superclass	glmM
SA1753	C601AGL001753	1610593	1611603	-	hypothetical protein
SA1754	C601AGL001754	1611587	1612945	-	bicarbonate transporter	ictB
SA1755	C601AGL001755	1612990	1613694	-	tRNA (guanine-N(7)-)-methyltransferase	trmB
SA1756	C601AGL001756	1613699	1614874	-	hypothetical protein
SA1757	C601AGL001757	1615099	1615713	+	hypothetical protein
SA1758	C601AGL001758	1615713	1616048	+	hypothetical protein
SA1759	C601AGL001759	1616088	1616399	-	hypothetical protein
SA1760	C601AGL001760	1616392	1617381	-	molecular chaperone DnaJ	dnaJ
SA1761	C601AGL001761	1617381	1617503	-	NA
SA1762	C601AGL001762	1617622	1620711	-	isoleucyl-tRNA synthetase	IARS
SA1763	C601AGL001763	1620755	1621441	-	hypothetical protein
SA1764	C601AGL001764	1621608	1622438	-	ABC transporter substrate-binding protein for polar amino acid transport	glnH
SA1765	C601AGL001765	1622625	1622822	+	hypothetical protein
SA1766	C601AGL001766	1623011	1623601	+	hypothetical protein
SA1767	C601AGL001767	1623731	1623892	-	NA
SA1768	C601AGL001768	1623912	1625333	+	glutamate decarboxylase	gadB
SA1769	C601AGL001769	1625508	1625723	+	hypothetical protein
SA1770	C601AGL001770	1626126	1626269	-	high light inducible protein	hemH
SA1771	C601AGL001771	1626358	1626930	-	hypothetical protein
SA1772	C601AGL001772	1627066	1627440	-	hypothetical protein
SA1773	C601AGL001773	1627442	1627618	+	NA
SA1774	C601AGL001774	1627620	1628432	+	hydrolase
SA1775	C601AGL001775	1628429	1629094	-	plasmid partitioning protein ParB	parB
SA1776	C601AGL001776	1629266	1630273	+	phosphate ABC transporter substrate-binding protein	pstS
SA1777	C601AGL001777	1630470	1631105	+	transcriptional regulator
SA1778	C601AGL001778	1631146	1631874	+	phosphate regulon response regulator	phoB
SA1779	C601AGL001779	1631888	1633018	+	phosphate regulon sensor histidine kinase	phoR
SA1780	C601AGL001780	1633015	1633398	-	putative transcriptional regulator	arsR
SA1781	C601AGL001781	1633419	1634525	+	glyceraldehyde-3-phosphate dehydrogenase	gapA
SA1782	C601AGL001782	1634529	1635836	+	MFS transporter permease
SA1783	C601AGL001783	1635825	1636562	-	low-complexity protein
SA1784	C601AGL001784	1636691	1637446	+	molybdate-binding periplasmic protein	modA
SA1785	C601AGL001785	1637452	1639422	+	hypothetical protein
SA1786	C601AGL001786	1639423	1640454	-	phosphate ABC transporter substrate-binding protein	pstS
SA1787	C601AGL001787	1640744	1641661	+	beta-carotene hydroxylase	crtR
SA1788	C601AGL001788	1641636	1641956	-	aspartyl/glutamyl-tRNA amidotransferase subunit C	gatC
SA1789	C601AGL001789	1642037	1642870	-	hypothetical protein
SA1790	C601AGL001790	1642933	1643226	+	hypothetical protein
SA1791	C601AGL001791	1643290	1643433	-	hypothetical protein
SA1792	C601AGL001792	1643532	1644593	+	Aspartate carbamoyltransferase	pyrB
SA1793	C601AGL001793	1644609	1644947	-	hypothetical protein
SA1794	C601AGL001794	1645127	1645327	-	hypothetical protein
SA1795	C601AGL001795	1645412	1645567	-	proto-chlorophyllide reductase
SA1796	C601AGL001796	1645789	1646043	+	hypothetical protein
SA1797	C601AGL001797	1646033	1647355	+	phosphopantothenoylcysteine decarboxylase	coaBC
SA1798	C601AGL001798	1647457	1648275	+	photosystem II manganese-stabilizing polypeptide	psbO
SA1799	C601AGL001799	1648407	1650251	+	cell division protein FtsH	ftsH
SA1800	C601AGL001800	1650378	1650623	+	NA
SA1801	C601AGL001801	1650688	1651413	+	NA
SA1802	C601AGL001802	1652088	1652687	+	2-dehydro-3-deoxyphosphogluconate aldolase	eda
SA1803	C601AGL001803	1652654	1653370	-	hypothetical protein
SA1804	C601AGL001804	1653436	1654524	-	chorismate synthase	aroC
SA1805	C601AGL001805	1654629	1655708	-	Photosystem Q(B) protein	psbA
SA1806	C601AGL001806	1655971	1657596	+	radical SAM protein
SA1807	C601AGL001807	1657593	1658429	-	CPBP family intramembrane metalloprotease
SA1808	C601AGL001808	1658431	1658751	-	ATP-dependent Clp protease	clpS
SA1809	C601AGL001809	1658796	1660067	-	aspartate aminotransferase	aspB
SA1810	C601AGL001810	1660521	1662653	+	ribonuclease E	rne
SA1811	C601AGL001811	1662767	1663285	+	ribonuclease HII	rnhB
SA1812	C601AGL001812	1663260	1663772	-	hypothetical protein
SA1813	C601AGL001813	1663842	1664693	+	chorismate mutase	pheA2
SA1814	C601AGL001814	1664690	1665652	-	delta(24)-sterol C-methyltransferase	K18534
SA1815	C601AGL001815	1665652	1666323	-	ATP-dependent lon protease	lon
SA1816	C601AGL001816	1666539	1666859	-	30S ribosomal protein S10	rpsJ
SA1817	C601AGL001817	1667094	1668323	-	elongation factor Tu	tuf
SA1818	C601AGL001818	1668363	1670438	-	elongation factor P	fusA
SA1819	C601AGL001819	1670542	1671012	-	30S ribosomal protein S7	rpsG
SA1820	C601AGL001820	1671064	1671438	-	30S ribosomal protein S12	rpsL
SA1821	C601AGL001821	1671491	1671847	-	AIR synthase
SA1822	C601AGL001822	1671859	1673529	-	hypothetical protein
SA1823	C601AGL001823	1673805	1673969	-	NA
SA1824	C601AGL001824	1673949	1678469	+	glutamate synthase
SA1825	C601AGL001825	1678477	1679346	-	lipoyl synthase	lipA
SA1826	C601AGL001826	1679499	1681307	-	precorrin-3 methylase	cbiGH-cobJ
SA1827	C601AGL001827	1681307	1682524	-	Proline-rich region
SA1828	C601AGL001828	1682976	1685279	+	photosystem I core protein PsaA	psaA
SA1829	C601AGL001829	1685300	1687528	+	photosystem I core protein PsaB	psaB
SA1830	C601AGL001830	1687686	1687829	+	NA
SA1831	C601AGL001831	1687842	1690994	-	RND transporter	TC.HAE1
SA1832	C601AGL001832	1691160	1691651	-	phosphorylase	psaL
SA1833	C601AGL001833	1691724	1691894	-	hypothetical protein
SA1834	C601AGL001834	1691925	1692266	-	NA
SA1835	C601AGL001835	1692392	1693375	-	glycosyl transferase	DPM1
SA1836	C601AGL001836	1693435	1694217	-	hydrolase
SA1837	C601AGL001837	1694235	1695173	+	hypothetical protein
SA1838	C601AGL001838	1695348	1696541	-	alanine racemase	alr
SA1839	C601AGL001839	1696654	1697151	+	HNH endonuclease
SA1840	C601AGL001840	1697169	1698272	-	peptide chain release factor 1	prfA
SA1841	C601AGL001841	1698369	1698638	-	50S ribosomal protein L31	rpmE
SA1842	C601AGL001842	1698649	1699056	-	30S ribosomal protein S9	rpsI
SA1843	C601AGL001843	1699053	1699538	-	50S ribosomal protein L13	rplM
SA1844	C601AGL001844	1699621	1700349	-	tRNA pseudouridine synthase A	truA
SA1845	C601AGL001845	1700484	1700834	-	50S ribosomal protein L17	rplQ
SA1846	C601AGL001846	1700885	1701823	-	DNA-directed RNA polymerase subunit alpha	rpoA
SA1847	C601AGL001847	1701893	1702285	-	30S ribosomal protein S11	rpsK
SA1848	C601AGL001848	1702350	1702652	-	30S ribosomal protein S13	rpsM
SA1849	C601AGL001849	1702822	1702935	-	50S ribosomal protein L36	rpmJ
SA1850	C601AGL001850	1702973	1703530	-	adenylate kinase	adk
SA1851	C601AGL001851	1703527	1704846	-	preprotein translocase subunit SecY	secY
SA1852	C601AGL001852	1705013	1705465	-	50S ribosomal protein L15	rplO
SA1853	C601AGL001853	1705474	1706136	-	30S ribosomal protein S5	rpsE
SA1854	C601AGL001854	1706150	1706515	-	50S ribosomal protein L18	rplR
SA1855	C601AGL001855	1706548	1707087	-	50S ribosomal protein L6	rplF
SA1856	C601AGL001856	1707102	1707503	-	30S ribosomal protein S8	rpsH
SA1857	C601AGL001857	1707522	1708061	-	50S ribosomal protein L5	rplE
SA1858	C601AGL001858	1708159	1708515	-	50S ribosomal protein L24	rplX
SA1859	C601AGL001859	1708517	1708882	-	50S ribosomal protein L14	rplN
SA1860	C601AGL001860	1708892	1709143	-	30S ribosomal protein S17	rpsQ
SA1861	C601AGL001861	1709161	1709376	-	50S ribosomal protein L29	rpmC
SA1862	C601AGL001862	1709379	1709816	-	50S ribosomal protein L16	rplP
SA1863	C601AGL001863	1709881	1710609	-	30S ribosomal protein S3	rpsC
SA1864	C601AGL001864	1710629	1710991	-	50S ribosomal protein L22	rplV
SA1865	C601AGL001865	1711005	1711280	-	30S ribosomal protein S19	rpsS
SA1866	C601AGL001866	1711319	1712182	-	50S ribosomal protein L2	rplB
SA1867	C601AGL001867	1712198	1712500	-	50S ribosomal protein L23	rplW
SA1868	C601AGL001868	1712493	1713128	-	50S ribosomal protein L4	rplD
SA1869	C601AGL001869	1713140	1714003	-	50S ribosomal protein L3	rplC
SA1870	C601AGL001870	1714228	1714689	+	NAD(P)H-quinone oxidoreductase subunit N	ndhN
SA1871	C601AGL001871	1714676	1715719	+	ldpA protein
SA1872	C601AGL001872	1715860	1717512	+	hypothetical protein
SA1873	C601AGL001873	1717727	1718476	+	HAD family hydrolase
SA1874	C601AGL001874	1718562	1719779	+	recombinase RecA	recA
SA1875	C601AGL001875	1720261	1720506	-	hypothetical protein
SA1876	C601AGL001876	1719819	1720175	-	hypothetical protein
SA1877	C601AGL001877	1720536	1721966	-	helicase	dinG
SA1878	C601AGL001878	1722006	1722884	+	arogenate dehydrogenase	tyrAa
SA1879	C601AGL001879	1722918	1724441	-	phytoene dehydrogenase related enzyme
SA1880	C601AGL001880	1724494	1725450	+	hypothetical protein
SA1881	C601AGL001881	1725965	1726498	+	hypothetical protein
SA1882	C601AGL001882	1725517	1725966	-	hypothetical protein
SA1883	C601AGL001883	1726546	1727715	+	dinucleotide-utilizing protein	MOCS3
SA1884	C601AGL001884	1727752	1728906	-	ATP:corrinoid adenosyltransferase	cobA
SA1885	C601AGL001885	1728949	1729854	+	hypothetical protein
SA1886	C601AGL001886	1729897	1730379	-	hypothetical protein
SA1887	C601AGL001887	1730417	1731442	-	DNA replication protein RecF	recF
SA1888	C601AGL001888	1731681	1732157	-	hypothetical protein
SA1889	C601AGL001889	1732165	1735209	-	phosphoenolpyruvate carboxylase	ppc
SA1890	C601AGL001890	1735206	1736384	-	glutamate--cysteine ligase
SA1891	C601AGL001891	1736381	1737907	-	Anthranilate synthase	trpE
SA1892	C601AGL001892	1737994	1738425	-	photosystem I reaction center subunit II (PsaD)	psaD
SA1893	C601AGL001893	1738549	1739934	-	hypothetical protein
SA1894	C601AGL001894	1739931	1741205	-	Rod shape-determining protein RodA	rodA
SA1895	C601AGL001895	1741211	1742296	-	chromosome partitioning ATPase	mrp
SA1896	C601AGL001896	1742429	1743508	+	coproporphyrinogen III oxidase, aerobic	hemF
SA1897	C601AGL001897	1744333	1744875	-	hypothetical protein
SA1898	C601AGL001898	1744932	1745660	+	putative ribonuclease D	rnd
SA1899	C601AGL001899	1745697	1745954	-	hypothetical protein
SA1900	C601AGL001900	1745986	1747281	-	hypothetical protein
SA1901	C601AGL001901	1747461	1747994	-	hypothetical protein
SA1902	C601AGL001902	1748331	1749341	+	oxidoreductase
SA1903	C601AGL001903	1749344	1750039	-	hypothetical protein
SA1904	C601AGL001904	1750126	1751349	-	phosphoribosylaminoimidazole synthetase	purM
SA1905	C601AGL001905	1751583	1752140	+	rare lipoprotein A	rlpA
SA1906	C601AGL001906	1752210	1753784	+	bifunctional enzyme; pantothenate synthetase/cytidylatekinase	panC-cmk
SA1907	C601AGL001907	1753955	1754110	+	NA
SA1908	C601AGL001908	1754088	1754345	-	phosphotyrosine protein phosphatase
SA1909	C601AGL001909	1754587	1755282	-	HEAT domain containing protein	cpcF
SA1910	C601AGL001910	1755279	1756127	-	HEAT repeat domain-containing protein
SA1911	C601AGL001911	1756179	1756667	-	R-phycocyanin II alpha subunit	cpcA
SA1912	C601AGL001912	1756712	1757230	-	R-phycocyanin II beta chain	cpcB
SA1913	C601AGL001913	1757408	1757701	-	hypothetical protein
SA1914	C601AGL001914	1758069	1758203	-	NA
SA1915	C601AGL001915	1757722	1757991	-	phycoerythrin-associated linker protein	cpeT
SA1916	C601AGL001916	1758368	1758784	-	phycoerythrin-associated linker protein	cpeS
SA1917	C601AGL001917	1759031	1759732	-	hypothetical protein
SA1918	C601AGL001918	1759868	1761346	-	hypothetical protein
SA1919	C601AGL001919	1761380	1762249	-	photosystem I reaction center subunit XII	cpeC
SA1920	C601AGL001920	1762299	1762421	+	NA
SA1921	C601AGL001921	1762503	1762997	-	bleomycin hydrolase	mpeA
SA1922	C601AGL001922	1763052	1763606	-	C-phycoerythrin class I subunit beta	cpeB
SA1923	C601AGL001923	1763935	1764171	+	hypothetical protein
SA1924	C601AGL001924	1764134	1765447	-	hypothetical protein
SA1925	C601AGL001925	1765457	1765927	-	hypothetical protein
SA1926	C601AGL001926	1766025	1766741	-	allophycocyanin-like protein	aplA
SA1927	C601AGL001927	1766775	1766948	-	NA
SA1928	C601AGL001928	1767136	1768053	+	hypothetical protein
SA1929	C601AGL001929	1768055	1768660	-	hypothetical protein
SA1930	C601AGL001930	1768794	1769288	-	bleomycin hydrolase	cpeA
SA1931	C601AGL001931	1769344	1769898	-	C-phycoerythrin class I subunit beta	mpeB
SA1932	C601AGL001932	1770340	1771002	-	hypothetical protein
SA1933	C601AGL001933	1771060	1771671	+	phycoerythrin-associated linker protein	cpeS
SA1934	C601AGL001934	1771830	1772393	+	dihydrobiliverdin:ferredoxin oxidoreductase	pebA
SA1935	C601AGL001935	1772390	1773127	+	phycoerythrobilin:ferredoxin oxidoreductase	pebB
SA1936	C601AGL001936	1773151	1773627	-	conserved hypothetical protein
SA1937	C601AGL001937	1773880	1774158	+	NA
SA1938	C601AGL001938	1774232	1774954	-	hypothetical protein
SA1939	C601AGL001939	1775054	1775647	-	phycoerythrin-associated linker protein	cpeT
SA1940	C601AGL001940	1775940	1776176	-	hypothetical protein
SA1941	C601AGL001941	1776377	1777225	-	hypothetical protein
SA1942	C601AGL001942	1777258	1777527	-	hypothetical protein
SA1943	C601AGL001943	1777572	1777691	-	hypothetical protein
SA1944	C601AGL001944	1777688	1778989	-	Putative carbohydrate kinase, FGGY family protein	xylB
SA1945	C601AGL001945	1778996	1780255	-	S-adenosylmethionine synthetase	metK
SA1946	C601AGL001946	1780365	1781150	-	haloacid dehalogenase	gph
SA1947	C601AGL001947	1781170	1782225	-	30S ribosomal protein S1	rpsA
SA1948	C601AGL001948	1782346	1782816	-	NrdR family transcriptional regulator	nrdR
SA1949	C601AGL001949	1783161	1784687	-	photosystem II chlorophyll-binding protein	psbB
SA1950	C601AGL001950	1784944	1785408	+	ferredoxin	fdx
SA1951	C601AGL001951	1785535	1786383	-	universal stress protein
SA1952	C601AGL001952	1786539	1786934	+	thioesterase	ybgC
SA1953	C601AGL001953	1786968	1788167	+	putative DNA processing protein (Smf family protein)	smf
SA1954	C601AGL001954	1788172	1789110	+	modification methylase, HemK family protein	hemK
SA1955	C601AGL001955	1789225	1789824	+	hypothetical protein
SA1956	C601AGL001956	1789840	1789998	+	NA
SA1957	C601AGL001957	1790024	1790680	-	Na+/H+ antiporter subunit B	mrpB
SA1958	C601AGL001958	1790677	1791231	-	putative Na+/H+ antiporter subunit B	mrpB
SA1959	C601AGL001959	1791228	1791533	-	Na+/H+ antiporter subunit G	mrpG
SA1960	C601AGL001960	1791530	1791781	-	Na+/H+ antiporter subunit F	mrpF
SA1961	C601AGL001961	1791778	1792176	-	Na+/H+ antiporter subunit E	mrpE
SA1962	C601AGL001962	1793749	1794120	-	Na+/H+ antiporter subunit C	mrpC
SA1963	C601AGL001963	1792253	1793752	-	putative Na+/H+ antiporter subunit D	mrpD
SA1964	C601AGL001964	1794256	1794498	-	LuxR family transcriptional regulator
SA1965	C601AGL001965	1794562	1794918	-	cell division topological specificity factor MinE, partial	minE
SA1966	C601AGL001966	1794925	1795731	-	septum site-determining protein MinD	minD
SA1967	C601AGL001967	1795763	1796491	-	septum site-determining protein MinC	minC
SA1968	C601AGL001968	1796515	1797786	-	HD family phosphohydrolase
SA1969	C601AGL001969	1797783	1799006	-	peptidase S41	prc
SA1970	C601AGL001970	1799061	1799735	+	cytochrome B6	petB
SA1971	C601AGL001971	1799810	1800292	+	cytochrome B6	petD
SA1972	C601AGL001972	1800403	1801863	-	alkaline invertase	sacA
SA1973	C601AGL001973	1802260	1802430	-	NA
SA1974	C601AGL001974	1804582	1804737	-	NA
SA1975	C601AGL001975	1804706	1804900	+	NA
SA1976	C601AGL001976	1808722	1809495	+	serum resistance locus BrkB
SA1977	C601AGL001977	1809558	1809752	+	glypican
SA1978	C601AGL001978	1809752	1810219	+	hypothetical protein
SA1979	C601AGL001979	1810313	1810669	-	hypothetical protein
SA1980	C601AGL001980	1810699	1811004	-	exonuclease VII small subunit	xseB
SA1981	C601AGL001981	1811147	1812328	-	exodeoxyribonuclease VII, large subunit	xseA
SA1982	C601AGL001982	1812318	1812437	-	hypothetical protein
SA1983	C601AGL001983	1812569	1812718	-	high light inducible protein	hemH
SA1984	C601AGL001984	1812852	1815461	-	ATP-dependent helicase	hrpB
SA1985	C601AGL001985	1815669	1816031	-	hypothetical protein
SA1986	C601AGL001986	1816155	1816439	-	hypothetical protein
SA1987	C601AGL001987	1816800	1817948	+	serine protease	degP
SA1988	C601AGL001988	1817985	1818281	-	hypothetical protein
SA1989	C601AGL001989	1818425	1818601	-	hypothetical protein
SA1990	C601AGL001990	1818710	1820434	-	ABC transporter, ATP binding component	uup
SA1991	C601AGL001991	1820755	1820985	-	hypothetical protein
SA1992	C601AGL001992	1821315	1821770	+	NA
SA1993	C601AGL001993	1821125	1821325	-	hypothetical protein
SA1994	C601AGL001994	1822050	1823279	-	anhydro-N-acetylmuramic acid kinase	anmK
SA1995	C601AGL001995	1823276	1823980	-	potassium transporter TrkA	trkA
SA1996	C601AGL001996	1824077	1824712	-	peroxidase
SA1997	C601AGL001997	1824811	1826619	-	sodium:sulfate symporter
SA1998	C601AGL001998	1826783	1826911	+	NA
[truncated: 986 more rows]
