# Supplementary material for: Complete Genome Sequence and Comparative Analysis of Synechococcus sp. CS-601 (SynAce01), a Cold-Adapted Cyanobacterium from an Oligotrophic Antarctic Habitat
Source: Int J Mol Sci. 2019 Jan 3;20(1):152. doi: 10.3390/ijms20010152 (PMC6337551; doi:10.3390/ijms20010152)
Supplement: Supplementary file 1 [file ijms-20-00152-s001.zip › Supplementary Table S3.xlsx]

## Sheet: Sheet1
Table S1 Ortholog table. Constructed based on the all-against-all BLASTP alignments between each two strains. Vertically, the proteins are shown in order of appearance in the genome of Synechococcus sp. SynAce01. The value in each row represented the normalized score between SynAce01 and the reference strain, which was calculated by dividing the similarity by the maximum value.
Gene ID in SynAce01	Gene annotation	Synechococcus sp. WH8102	Prochlorococcus marinus MED4	Synechococcus elongatus PCC 7942
SA0001	chromosomal replication initiation protein	1	0.887393	0.807562
SA0002	serine protease	1	0.74768	0.83872
SA0003	hypothetical protein	1	0.830493	0.957623
SA0004	GNAT family N-acetyltransferase	1	0.817095	0.723649
SA0006	ABC transporter ATP-binding protein	1	0.834327	0.746435
SA0007	ATP phosphoribosyltransferase	1	0.75095	0.79767
SA0008	hydroxyacylglutathione hydrolase	1	0.873967	0.912776
SA0009	sugar ABC transporter	1	0.68849	0.813878
SA0010	endoribonuclease L-PSP	1	0.694716	0.88982
SA0033	DNA/RNA helicase	1	0.908723	0.89457
SA0048	AbrB family transcriptional regulator	1	0.563356	0.72025
SA0049	nuclease-like protein	1	0.649414	0.889686
SA0060	peptide methionine sulfoxide reductase MsrA 2	1	0.824508	0.940253
SA0062	GCN5-related N-acetyltransferase	0.937752	1	0.676269
SA0158	membrane protein, partial	1	0.677431	0.742016
SA0175	chlorophyll A-B-binding protein, partial	0.765777	0.738037	1
SA0186	hypothetical protein	0.945404	0.72637	1
SA0223	deoxyribodipyrimidine photolyase	1	0.879237	0.754209
SA0226	hypothetical protein	0.963731	0.641463	1
SA0230	hypothetical protein	1	0.866868	0.727928
SA0238	rhodanese	0.685333	1	0.569778
SA0239	cytochrome b6-f complex iron-sulfur subunit	0.865222	0.845013	1
SA0242	cysteine synthase A	0.991126	0.93179	1
SA0248	F0F1 ATP synthase subunit beta	0.955572	0.961458	1
SA0252	ATP synthase F0 subcomplex subunit A	0.998558	0.966542	1
SA0253	ATP synthase F0F1 subunit C	1	0.954563	0.954563
SA0255	ATP F0F1 synthase subunit alpha	1	0.959541	0.958374
SA0262	thiol-disulfide oxidoreductase	1	0.61458	0.914611
SA0263	phosphohydrolase	0.707914	0.71935	1
SA0286	photosystem I reaction center subunit IX	0.971923	0.922143	1
SA0290	short-chain dehydrogenase	1	0.764358	0.436655
SA0292	Cu+-exporting ATPase	0.679296	0.57341	1
SA0295	high light inducible protein	1	0.887792	0.868406
SA0301	ABC transporter permease protein	1	0.709108	0.848566
SA0302	ABC transporter permease protein	1	0.715826	0.715826
SA0303	ABC transport system ATP-binding protein	1	0.668667	0.897067
SA0308	Chlorophyll A-B binding protein	1	0.979001	0.867801
SA0345	response regulator with CheY-like receiver domain and winged-helix DNA-binding domain	0.788163	0.731164	1
SA0352	nuclease-like protein	1	0.571717	0.865014
SA0353	AbrB family transcriptional regulator	1	0.563356	0.709081
SA0380	hypothetical protein	1	0.734099	0.716974
SA0381	hypothetical protein	1	0.702419	0.88312
SA0385	transcriptional regulator	1	0.788378	0.646456
SA0386	quinolinate synthetase	1	0.810459	0.813587
SA0405	CDP-diacylglycerol-glycerol-3-phosphate 3-phosphatidyltransferase	1	0.472357	0.604446
SA0406	Possible nucleotide sugar epimerase	1	0.637207	0.674738
SA0407	phosphoribosylformimino-5-aminoimidazole carboxamide ribotide isomerase	1	0.633822	0.874311
SA0410	hypothetical protein	1	0.669458	0.684626
SA0411	fumarate hydratase	0.896619	0.819083	1
SA0415	hypothetical protein	1	0.622503	0.694444
SA0417	Holliday junction resolvase	1	0.693991	0.609707
SA0418	hypothetical protein	1	0.812201	0.68451
SA0419	HAD family hydrolase	1	0.610098	0.838585
SA0420	glutamate 5-kinase	1	0.76	0.84
SA0423	UDP-3-O-(3-hydroxymyristoyl) glucosamine N-acyltransferase	1	0.654584	0.882864
SA0424	3-isopropylmalate dehydrogenase	1	0.751818	0.924765
SA0425	phosphoribulokinase	1	0.980406	0.361023
SA0428	acetyl-CoA carboxylase subunit beta	1	0.897621	0.894331
SA0430	gfo/Idh/MocA family oxidoreductase	1	0.700902	0.791264
SA0431	fructose-bisphosphate aldolase	1	0.978324	0.911164
SA0433	threonine synthase	0.42948	0.41065	1
SA0436	cell division protein FtsH	1	0.786144	0.901088
SA0437	50S ribosomal protein L32	1	0.968578	0.842481
SA0440	Fe-S cluster protein	1	0.621783	0.75
SA0441	hypothetical protein	1	0.707454	0.619234
SA0442	hypothetical protein	1	0.878256	0.68855
SA0443	organic solvent ABC transporter permease	1	0.639482	0.687309
SA0446	hypothetical protein	1	0.667339	0.826606
SA0447	magnesium-protoporphyrin IX monomethyl ester cyclase	1	0.801152	0.899196
SA0448	hypothetical protein	1	0.819562	0.803736
SA0449	modulator of DNA gyrase	1	0.772639	0.820393
SA0450	methionyl-tRNA formyltransferase	1	0.574565	0.685087
SA0473	high light inducible protein	0.985514	0.826016	1
SA0475	Lhc-like protein Lhl4	1	0.861591	0.89402
SA0479	carbonic anhydrase	1	0.531185	0.829294
SA0481	tRNA (uracil-5-)-methyltransferase	1	0.794553	0.881652
SA0483	Carotenoid isomerase	1	0.822092	0.918431
SA0486	transcriptional regulator	1	0.935957	0.502848
SA0487	hypothetical protein	1	0.826372	0.582062
SA0488	monothiol glutaredoxin	1	0.935802	0.897394
SA0489	hypothetical protein	1	0.741352	0.896488
SA0490	hypothetical protein	1	0.760689	0.635929
SA0491	hypothetical protein	1	0.729315	0.666161
SA0492	pyridoxine 5'-phosphate synthase	1	0.747819	0.82273
SA0493	hypothetical protein	1	0.876311	0.901451
SA0508	ABC transporter ATP-binding protein	1	0.85078	0.965344
SA0512	Photosystem II PsbP protein	1	0.926583	0.490447
SA0513	recombinase RecR	1	0.802924	0.792464
SA0514	lipoyl synthase	1	0.76593	0.891666
SA0516	glyceraldehyde-3-phosphate dehydrogenase	0.854318	0.805584	1
SA0521	hypothetical protein	1	0.709677	0.762758
SA0522	biotin synthase	1	0.806868	0.920092
SA0523	UDP pyrophosphate synthase	1	0.719843	0.934279
SA0524	hypothetical protein	1	0.962011	0.609729
SA0525	diaminopimelate decarboxylase	1	0.776321	0.860303
SA0527	ATP-dependent Clp protease ATP-binding protein	1	0.952321	0.972054
SA0528	oxidoreductase	1	0.710674	0.871378
SA0529	alpha/beta hydrolase	1	0.633764	0.622877
SA0532	phosphatidate cytidylyltransferase	1	0.805197	0.737342
SA0533	precorrin-6B methylase	0.750948	0.690078	1
SA0534	lysine decarboxylase	1	0.744034	0.769761
SA0535	possible kinase	1	0.77688	0.722582
SA0537	type II alternative RNA polymerase sigma factor, sigma-70 family protein	1	0.96739	0.782099
SA0538	RNA pseudouridine synthase	1	0.543524	0.841052
SA0539	4-alpha-glucanotransferase	1	0.824722	0.807265
SA0543	ribose-phosphate pyrophosphokinase	1	0.903653	0.907318
SA0548	adaptive-response sensory kinase	1	0.849449	0.533609
SA0549	hypothetical protein	1	0.819622	0.739227
SA0551	ferredoxin--NADP reductase	0.884523	1	0.757192
SA0552	glucose-6-phosphate 1-dehydrogenase	1	0.890655	0.666908
SA0553	glucose 6-phosphate dehydrogenase	1	0.773892	0.594875
SA0554	putative Cobyrinic acid a,c-diamide synthase	1	0.638041	0.723563
SA0555	phosphoglycerate mutase	1	0.543011	0.556533
SA0558	hypothetical protein	1	0.800068	0.795967
SA0559	geranylgeranyl pyrophosphate synthase	1	0.884171	0.805694
SA0560	methenyltetrahydrofolate cyclohydrolase	1	0.716339	0.818247
SA0561	HD family phosphohydrolase	1	0.866421	0.644459
SA0563	hypothetical protein	1	0.789948	0.666523
SA0567	hypothetical protein	1	0.721185	0.785012
SA0568	Protein of unknown function (DUF1230)	1	0.625797	0.677793
SA0569	hypothetical protein	1	0.627272	0.807192
SA0570	hypothetical protein	1	0.919342	0.914918
SA0571	carbamoyl phosphate synthase large subunit	1	0.802343	0.883236
SA0572	hypothetical protein	1	0.564858	0.698261
SA0574	ABC transporter ATP-binding protein	1	0.767318	0.738063
SA0575	RNA-binding protein S4	1	0.743788	0.940455
SA0576	triosephosphate isomerase	1	0.867867	0.793075
SA0577	NA	0.916917	0.846296	1
SA0580	ABC transporter ATP-binding protein	0.876227	0.865116	1
SA0586	dihydropteroate synthase	1	0.779445	0.886623
SA0588	Short-chain dehydrogenase/reductase SDR	1	0.957222	0.912687
SA0591	magnesium chelatase	1	0.892439	0.88963
SA0592	dihydrodipicolinate reductase	1	0.747634	0.730648
SA0593	hypothetical protein	1	0.710301	0.565968
SA0594	possible high light inducible protein	1	0.521075	0.694687
SA0596	hypothetical protein	1	0.544409	0.617834
SA0597	adenine phosphoribosyltransferase	1	0.548854	0.839468
SA0598	hypothetical protein	1	0.609939	0.599558
SA0603	two-component response regulator	1	0.483536	0.476179
SA0613	cobalamin biosynthesis protein	1	0.605682	0.775379
SA0614	ketol-acid reductoisomerase	1	0.894837	0.881343
SA0615	protease subunit of ATP-dependent protease	0.994475	1	0.862541
SA0616	peptidase S14	1	0.959865	0.889744
SA0617	hypothetical protein	0.996771	1	0.825635
SA0618	radical SAM protein	1	0.743453	0.738118
SA0619	cell division protein FtsZ	1	0.970287	0.871798
SA0622	D-alanine--D-alanine ligase	1	0.647389	0.848324
SA0623	tRNA-i(6)A37 thiotransferase enzyme MiaB	1	0.852926	0.940458
SA0627	cytosine deaminase	1	0.708301	0.625676
SA0628	FAD linked oxidase, N-terminal	1	0.81755	0.812431
SA0629	hypothetical protein	1	0.702667	0.749468
SA0630	hypothetical protein	1	0.707064	0.894882
SA0631	acetylornithine aminotransferase	1	0.762468	0.891992
SA0632	UDP-N-acetylglucosamine 1-carboxyvinyltransferase	1	0.793136	0.980655
SA0634	tRNA/rRNA methyltransferase (SpoU)	1	0.80915	0.95264
SA0635	dihydrolipoamide dehydrogenase	1	0.860738	0.902028
SA0636	indole-3-glycerol phosphate synthase	1	0.725557	0.812115
SA0639	30S ribosomal protein S4	1	0.898857	0.9048
SA0640	membrane protein insertion efficiency factor	1	0.983251	0.917945
SA0641	ribonucleotide reductase	1	0.635527	0.79494
SA0642	UDP-N-acetylmuramoylalanyl-D-glutamate--2,6-diaminopimelate ligase	1	0.676669	0.851581
SA0644	putative L-cysteine/cystine lyase	1	0.645503	0.654481
SA0647	hypothetical protein	1	0.833605	0.79834
SA0649	preprotein translocase subunit YidC	1	0.873253	0.709978
SA0650	ribonuclease P	1	0.732105	0.741447
SA0652	hypothetical protein	1	0.875661	0.852639
SA0653	hypothetical protein	1	0.70362	0.757096
SA0654	chorismate mutase	1	0.777671	0.858852
SA0655	protease	1	0.795737	0.792598
SA0656	membrane protein	1	0.891924	0.809316
SA0657	glycosyl transferase	1	0.821345	0.809412
SA0661	thioredoxin	1	0.561029	0.742885
SA0665	ABC transport system ATP-binding protein	1	0.855423	0.903838
SA0666	oxidoreductase	1	0.877893	0.759802
SA0667	DNA topoisomerase I	1	0.829496	0.904195
SA0669	hypothetical protein	1	0.683575	0.641759
SA0670	hypothetical protein	1	0.7205	0.797984
SA0672	aldo/keto reductase	1	0.800831	0.77847
SA0674	riboflavin synthase subunit alpha	1	0.79697	0.712992
SA0676	transcriptional regulator	1	0.926635	0.646347
SA0677	cytochrome B6	1	0.929294	0.777485
SA0678	cytochrome C oxidase subunit I	1	0.960019	0.788418
SA0679	cytochrome C oxidase subunit II	1	0.759229	0.732755
SA0680	hypothetical protein	1	0.678379	0.744788
SA0681	protoheme IX farnesyltransferase	1	0.892035	0.596322
SA0682	daunorubicin resistance protein DrrA family ABC transporter ATP-binding protein	1	0.79353	0.884112
SA0683	ABC transporter permease protein	1	0.867144	0.759847
SA0686	molecular chaperone GroEL	1	0.787264	0.85196
SA0688	3-ketoacyl-ACP reductase	1	0.736842	0.894737
SA0689	K+ transport system, NAD-binding component	1	0.863082	0.683253
SA0691	putative 2-C-methyl-D-erythritol 4-phosphate cytidylyltransferase	1	0.786985	0.872255
SA0692	peptidase S66	1	0.633828	0.770719
SA0693	prenyltransferase	1	0.771901	0.780744
SA0694	exopolyphosphatase	1	0.751395	0.776437
SA0698	precorrin methylase	1	0.75	0.76032
SA0699	prolipoprotein diacylglyceryl transferase	1	0.785009	0.894972
SA0700	cytochrome F	1	0.849478	0.88373
SA0701	cytochrome B6	1	0.863215	0.884874
SA0702	hypothetical protein	1	0.708523	0.825183
SA0703	preprotein translocase subunit TatC	1	0.67219	0.734363
SA0704	fibronectin-binding protein	1	0.644547	0.697057
SA0705	guanylate kinase	1	0.711038	0.818823
SA0706	Photosystem I reaction center subunit III (PsaF)	1	0.556062	0.930458
SA0707	tRNA threonylcarbamoyladenosine modification protein TsaD	1	0.783775	0.86752
SA0708	high light inducible protein	1	0.917762	0.77835
SA0710	hemolysin D	1	0.69566	0.68331
SA0711	GTP-binding protein YchF	1	0.83611	0.852535
SA0720	ABC transporter for peptide/nickel transport	1	0.711102	0.748649
SA0721	ABC transporter substrate-binding protein for peptide/nickel transport	1	0.725792	0.73305
SA0723	homoserine dehydrogenase	1	0.713242	0.832044
SA0727	hypothetical protein	1	0.756369	0.785079
SA0728	Holliday junction resolvase	1	0.749358	0.674153
SA0729	magnesium chelatase	1	0.923077	0.902448
SA0732	rRNA methyltransferase	1	0.669079	0.813163
SA0733	cytochrome C	1	0.796096	0.89583
SA0735	glutamine amidotransferase	1	0.826233	0.809795
SA0736	hypothetical protein	0.978979	1	0.709138
SA0737	thioredoxin	1	0.864579	0.802051
SA0738	inosine 5'-monophosphate dehydrogenase	1	0.823925	0.926311
SA0741	DNA gyrase subunit A	1	0.877401	0.880128
SA0742	lycopene beta cyclase	0.907083	0.798233	1
SA0744	glycoside hydrolase family 57	1	0.831645	0.652838
SA0746	2-isopropylmalate synthase	1	0.959782	0.933838
SA0750	hypothetical protein	0.878587	0.651606	1
SA0752	membrane protein	1	0.687416	0.931239
SA0755	transcription-repair coupling factor	1	0.607203	0.80982
SA0757	peptidase S41	1	0.804017	0.820823
SA0758	4-hydroxy-3-methylbut-2-en-1-yl diphosphate synthase	1	0.925675	0.987048
SA0759	Aminotransferase class-I	1	0.77891	0.864126
SA0760	DNA polymerase	0.866996	0.743417	1
SA0762	phosphate ABC transporter ATPase	1	0.702708	0.637411
SA0766	membrane protein	1	0.755854	0.726618
SA0768	hypothetical protein	0.986049	0.687669	1
SA0769	hypothetical protein	1	0.783471	0.828982
SA0770	lytic murein transglycosylase	1	0.840092	0.812397
SA0771	molecular chaperone Hsp33	1	0.862969	0.74151
SA0774	peptide chain release factor 3	1	0.89463	0.928315
SA0776	ribonucleotide reductase	1	0.88097	0.870412
SA0786	hypothetical protein	1	0.790832	0.670526
SA0791	ferredoxin	1	0.863964	0.878262
SA0792	NAD(P) transhydrogenase subunit alpha	1	0.877047	0.778652
SA0793	nicotinamide nucleotide transhydrogenase, subunit alpha2 (A2)	1	0.912686	0.758934
SA0794	NAD(P) transhydrogenase subunit beta	1	0.967961	0.720115
SA0801	sulfate adenylyltransferase	1	0.809289	0.43948
SA0802	ammonium transporter	1	0.519772	0.637696
SA0803	adenylylsulfate kinase	1	0.808325	0.861561
SA0806	Glycyl-tRNA synthetase, alpha subunit	1	0.836239	0.876032
SA0807	SAM-dependent methyltransferase	1	0.581631	0.73107
SA0809	Imidazole glycerol phosphate synthase subunit HisF (cyclase)	1	0.810379	0.826722
SA0810	hypothetical protein	1	0.670564	0.692171
SA0811	chlorophyll synthase	1	0.911679	0.877611
SA0812	carboxypeptidase	1	0.570421	0.723114
SA0813	16S rRNA methyltransferase	1	0.708732	0.762514
SA0815	RNA methyltransferase	1	0.765898	0.489352
SA0820	ABC transporter for peptide/nickel transport	1	0.781834	0.813122
SA0821	response regulator with CheY-like receiver domain and winged-helix DNA-binding domain	0.80588	0.790316	1
SA0827	elongation factor 4	1	0.943002	0.91818
SA0830	NifU-like protein	1	0.953899	0.926437
SA0831	seryl-tRNA synthetase	1	0.756153	0.858238
SA0832	zinc metalloprotease	1	0.757552	0.814717
SA0833	endonuclease III	0.633711	0.587701	1
SA0834	30S ribosomal protein S14	1	0.927711	0.879518
SA0835	polynucleotide phosphorylase	1	0.923462	0.866714
SA0836	hypothetical protein	1	0.660494	0.791177
SA0838	hypothetical protein	1	0.85888	0.660935
SA0839	delta 9 acyl-lipid fatty acid desaturase	1	0.968441	0.904775
SA0844	DNA-binding protein	1	0.953444	0.744154
SA0846	molybdenum ABC transporter ATP-binding protein	1	0.583144	0.59675
SA0852	putative GPH family sugar transporter	1	0.846141	0.631453
SA0853	ABC transporter permease	1	0.871883	0.62878
SA0854	hypothetical protein	0.89028	0.57732	1
SA0855	hypothetical protein	1	0.8322	0.776482
SA0856	membrane protein	1	0.734633	0.732917
SA0857	pyrroline-5-carboxylate reductase	1	0.654583	0.859831
SA0858	cell division protein SepF	1	0.820883	0.850928
SA0859	hypothetical protein	1	0.745037	0.880558
SA0860	hypothetical protein	1	0.81542	0.63887
SA0861	cobalt ABC transporter permease	1	0.674975	0.703037
SA0862	ribosome-associated GTPase EngA	0.929415	1	0.937482
SA0863	hypothetical protein	1	0.843827	0.869779
SA0864	Dihydrouridine synthase TIM-barrel protein	1	0.738149	0.796914
SA0867	hydroxylase	1	0.966747	0.997256
SA0868	3-dehydroquinate dehydratase	1	0.798982	0.858618
SA0869	iron ABC transporter permease	1	0.828763	0.454523
SA0870	manganese transporter, partial	1	0.898356	0.594698
SA0872	Putative aldehyde dehydrogenase	1	0.647115	0.853282
SA0879	sugar ABC transporter ATP-binding protein	1	0.652438	0.794031
SA0885	photosystem I reaction center subunit IV	1	0.894686	0.993705
SA0890	formamidopyrimidine-DNA glycosylase	1	0.759417	0.890036
SA0896	inositol phosphatase	1	0.839011	0.659045
SA0899	Fe-S oxidoreductase	1	0.732255	0.818443
SA0900	UDP pyrophosphate phosphatase	1	0.573092	0.819016
SA0901	hypothetical protein	1	0.701758	0.698385
SA0903	L-aspartate oxidase	1	0.84905	0.847427
SA0904	hypothetical protein	1	0.65299	0.736882
SA0906	ribosomal protein S12 methylthiotransferase	1	0.731421	0.89775
SA0907	radical SAM protein	1	0.398794	0.810754
SA0908	hypothetical protein	1	0.779748	0.961948
SA0909	hypothetical protein	1	0.692297	0.826781
SA0911	riboflavin biosynthesis protein RibD	1	0.564587	0.645138
SA0912	6-pyruvoyl tetrahydrobiopterin synthase	1	0.863782	0.433363
SA0913	shikimate kinase	1	0.693881	0.876389
SA0914	hypothetical protein	1	0.635	0.793667
SA0915	glutathione S-transferase	1	0.769966	0.857092
SA0916	membrane protein	1	0.613051	0.623643
SA0917	ribosome-binding factor A	1	0.442888	0.891466
SA0922	uroporphyrinogen-III synthase	1	0.704045	0.669269
SA0924	membrane protein	1	0.630576	0.591646
SA0925	zeta-carotene desaturase	1	0.854908	0.899697
SA0926	Uncharacterized HesB family conserved protein	1	0.938789	0.874864
SA0927	hypothetical protein	1	0.718292	0.870676
SA0928	hypothetical protein	1	0.751922	0.798987
SA0929	multidrug MFS transporter	1	0.808791	0.806569
SA0931	NAD(P)H-quinone oxidoreductase subunit O	1	0.759196	0.782095
SA0932	Heat shock protein DnaJ-like	1	0.694609	0.715396
SA0933	porin	1	0.671555	0.799224
SA0938	hypothetical protein	1	0.9268	0.9146
SA0939	photosystem II D2 protein	1	0.757566	1
SA0940	photosystem II D2 protein	1	0.927979	0.976031
SA0941	hypothetical protein	1	0.759114	0.868793
SA0942	cobalt ABC transporter	1	0.817123	0.890921
SA0944	DNA-binding response regulator	1	0.971304	0.885687
SA0945	DNA polymerase III subunit delta'	1	0.528544	0.792896
SA0946	thymidylate kinase	1	0.738231	0.925232
SA0947	P-type ATPase transporter for copper	1	0.720026	0.767336
SA0948	phosphoribulokinase	0.766909	0.578954	1
SA0949	DNA repair protein RadA	1	0.604037	0.803571
SA0950	XRE family transcriptional regulator	1	0.948205	0.947552
SA0951	glycerol-3-phosphate acyltransferase	1	0.81467	0.790713
SA0952	3-oxoacyl-ACP synthase	1	0.786183	0.910648
SA0953	malonyl CoA-acyl carrier protein transacylase	1	0.678551	0.750282
SA0954	acyl-phosphate glycerol 3-phosphate acyltransferase	1	0.647234	0.70526
SA0956	hypothetical protein	1	0.6315	0.667077
SA0959	RNA-binding protein	1	0.747491	0.668364
SA0960	alpha/beta hydrolase	1	0.776539	0.788217
SA0961	phytoene synthase	1	0.851721	0.795446
SA0962	15-cis-phytoene desaturase	1	0.954324	0.991741
SA0963	NAD(P)H-quinone oxidoreductase subunit M	1	0.842857	0.855123
SA0964	hypothetical protein	1	0.710772	0.595353
SA0965	transcriptional regulator	1	0.869824	0.805536
SA0966	putative membrane protein	1	0.785792	0.812415
SA0967	oxidoreductase	1	0.903656	0.817194
SA0968	NAD(P)H-quinone oxidoreductase subunit 4	1	0.94657	0.856345
SA0970	segregation and condensation protein A	1	0.723031	0.701783
SA0971	mannose-1-phosphate guanyltransferase	1	0.930739	0.901849
SA0972	methylenetetrahydrofolate reductase	1	0.789445	0.830508
SA0973	LuxR family transcriptional regulator	1	0.857127	0.765665
SA0975	adenylate cyclase	1	0.630435	0.692374
SA0976	inorganic polyphosphate/ATP-NAD kinase	1	0.65126	0.767935
SA0977	NADH:ubiquinone oxidoreductase subunit K	1	0.894176	0.892198
SA0978	NADH:ubiquinone oxidoreductase subunit J	1	0.896424	0.849007
SA0979	NADH dehydrogenase subunit I	1	0.971965	0.929412
SA0980	NADH dehydrogenase subunit H	1	0.968923	0.900647
SA0981	citrate synthase	1	0.953119	0.915639
SA0984	rhodanese-related sulfurtransferase	0.947052	0.704093	1
SA0988	tryptophan synthase subunit beta	1	0.912483	0.8921
SA0989	translation initiation factor SUI1	1	0.632436	0.665695
SA0991	Phosphoribosylaminoimidazole carboxylase	1	0.88501	0.896267
SA0993	SAM-dependent methyltransferase	1	0.835523	0.901057
SA0994	DNA-binding response regulator	1	0.882473	0.765966
SA0996	cysteine desulfurase	0.998116	0.790582	1
SA1000	NADPH-quinone oxidoreductase	1	0.966214	0.937254
SA1006	thioesterase	1	0.666189	0.801362
SA1028	DeoR family transcriptional regulator	1	0.832825	0.740275
SA1029	flavin oxidoreductase	1	0.714714	0.749963
SA1030	pirin	0.988916	0.607009	1
SA1035	glycine dehydrogenase	1	0.75497	0.889468
SA1036	glycine cleavage system protein H	1	0.724743	0.80403
SA1037	hypothetical protein	1	0.723165	0.947024
SA1039	Stearoyl-CoA 9-desaturase	1	0.74706	0.775254
SA1041	acyl-CoA desaturase	0.946838	1	0.827987
SA1042	50S ribosomal protein L9	1	0.810183	0.810183
SA1043	DnaB helicase:RecA bacterial DNA recombination protein	1	0.991507	0.84712
SA1045	glucose-inhibited division protein A	1	0.785297	0.888395
SA1046	hypothetical protein	1	0.772902	0.653369
SA1053	hypothetical protein	1	0.493102	0.587954
SA1060	valyl-tRNA synthetase	1	0.708689	0.790923
SA1069	Short-chain dehydrogenase/reductase (SDR) superfamily protein	1	0.739547	0.470123
SA1070	cobalamin biosynthesis protein	1	0.852522	0.955826
SA1078	ABC transporter ATP-binding protein for zinc/manganese transport	1	0.51807	0.556863
SA1082	putative GTPase, G3E family	0.99038	1	0.864117
SA1083	hypothetical protein	1	0.90058	0.803438
SA1091	glutathione reductase	1	0.687942	0.820018
SA1093	dehydrogenase	1	0.7492	0.6728
SA1097	hypothetical protein	0.853535	0.946128	1
SA1108	DNA-binding response regulator	1	0.945717	0.862536
SA1118	glucose-1-dehydrogenase	0.830979	0.815467	1
SA1137	nucleoside triphosphate pyrophosphohydrolase	1	0.445418	0.749902
SA1139	spermidine synthase	1	0.55116	0.719366
SA1143	glycine cleavage system protein T	1	0.644612	0.80225
SA1144	aspartyl-tRNA synthetase	1	0.742468	0.869793
SA1146	CTP synthase	1	0.890652	0.859727
SA1147	possible organic radical activating enzyme	1	0.754368	0.85089
SA1148	NAD-dependent dehydratase	1	0.723742	0.932684
SA1149	histidyl-tRNA synthetase	1	0.824749	0.948187
SA1152	Photosystem II reaction center J protein	1	0.978152	0.669322
SA1153	photosystem II reaction center L	1	0.852948	0.899059
SA1154	cytochrome b559 subunit beta	1	0.786662	0.851621
SA1155	cytochrome b559 subunit alpha	1	0.946753	0.756943
SA1156	plant photosystem II stability/assembly factor-like protein	1	0.786907	0.78203
SA1157	rubredoxin	1	0.922677	0.730287
SA1158	NAD(P)H-quinone oxidoreductase subunit 3	1	0.962543	0.906471
SA1159	NADH dehydrogenase subunit B	1	0.929639	0.899977
SA1160	NADH dehydrogenase subunit J	1	0.872097	0.968876
SA1161	hypothetical protein	1	0.783979	0.684689
SA1162	ABC transporter ATP-binding protein for phospholipid/cholesterol/gamma-HCH transport	1	0.885103	0.674239
SA1164	magnesium-chelatase subunit ChlD	1	0.834592	0.828628
SA1171	glutaredoxin	1	0.618738	0.599419
SA1176	D-lactate dehydrogenase	0.607574	0.553055	1
SA1226	possible 2-amino-4-hydroxy-6-hydroxymethyldihydropteridinepyrophosphokinase	1	0.613539	0.799146
SA1227	NUDIX hydrolase	1	0.782592	0.669739
SA1228	deoxyribodipyrimidine photo-lyase	1	0.739332	0.871521
SA1229	putative pleiotropic regulatory protein	1	0.715736	0.757614
SA1230	hypothetical protein	1	0.68152	0.899781
SA1233	enoyl-ACP reductase	1	0.949085	0.892273
SA1235	imidazoleglycerol-phosphate dehydratase	1	0.838214	0.871429
SA1236	lignostilbene-alpha,beta-dioxygenase and related enzyme-like	1	0.834924	0.727408
SA1254	nucleoside-triphosphate diphosphatase	1	0.7529	0.968062
SA1255	hypothetical protein	1	0.553733	0.575226
SA1256	phosphoglucomutase/phosphomannomutase family protein	1	0.608719	0.688944
SA1257	Orotate phosphoribosyltransferase	1	0.725703	0.777082
SA1267	magnesium-protoporphyrin IX monomethyl ester aerobic oxidative cyclase	0.968474	0.852734	1
SA1274	hypothetical protein	1	0.522324	0.685071
SA1289	methylase involved in ubiquinone/menaquinone biosynthesis	1	0.846474	0.819152
SA1291	radical SAM protein	1	0.762546	0.683599
SA1294	hypothetical protein	1	0.745277	0.896648
SA1296	uroporphyrin-III C-methyltransferase	1	0.720481	0.705852
SA1306	dephospho-CoA kinase	1	0.61627	0.795399
SA1308	aspartyl/glutamyl-tRNA amidotransferase subunit B	1	0.838087	0.905775
SA1309	amino acid oxidase	1	0.769462	0.725158
SA1310	nucleoside diphosphate kinase	1	0.826486	0.870444
SA1311	arginine decarboxylase	1	0.704927	0.828716
SA1314	Alanyl-tRNA synthetase	1	0.685659	0.869196
SA1318	glutamate N-acetyltransferase/amino-acid acetyltransferase	1	0.685	0.859143
SA1321	kinase	1	0.808549	0.636591
SA1338	enolase	1	0.856781	0.834377
SA1339	glyoxalase I	1	0.767347	0.94898
SA1340	ATP-dependent Clp protease	1	0.593789	0.451165
SA1341	preprotein translocase subunit SecE	1	0.818577	0.908512
SA1342	transcription termination/antitermination factor NusG	0.967599	1	0.857194
SA1343	50S ribosomal protein L11	0.975696	1	0.894302
SA1344	50S ribosomal protein L1	1	0.927432	0.931694
SA1345	50S ribosomal protein L10	1	0.859326	0.801358
SA1346	50S ribosomal protein L7/L12	1	0.929337	0.878788
SA1348	ribonuclease HI	1	0.633185	0.615852
SA1349	dihydroorotate dehydrogenase	1	0.671772	0.650355
SA1355	pentapeptide repeat-containing protein	1	0.601811	0.719679
SA1356	aspartate aminotransferase	1	0.702	0.807833
SA1357	UDP-N-acetylglucosamine--N-acetylmuramyl-(pentapeptide) pyrophosphoryl-UDP N-acetylglucosamine transferase	1	0.530702	0.724177
SA1361	phosphoglycerate kinase	1	0.877587	0.894403
SA1363	GTPase YlqF	1	0.701407	0.845479
SA1364	RNA pseudouridine synthase	1	0.84031	0.733936
SA1365	putative chloride channel	1	0.957162	0.864257
SA1366	ABC transporter ATP-binding protein for peptide/nickel transport	1	0.607882	0.77865
SA1367	guanosine-3'-5'--bis(diphosphate) 3'- pyrophosphohydrolase	1	0.905786	0.817291
SA1370	hypothetical protein	1	0.701664	0.676551
SA1371	tRNA modification GTPase TrmE	1	0.575725	0.799044
SA1372	nicotinate-nucleotide pyrophosphorylase	1	0.62068	0.648793
SA1376	arginyl-tRNA synthetase	1	0.689035	0.795327
SA1396	putative glutamate synthetase	1	0.895346	0.948499
SA1402	hypothetical protein	1	0.632449	0.780031
SA1403	glutamine amidotransferase of anthranilate synthase or aminodeoxychorismate synthase	1	0.766031	0.86956
SA1404	possible diacylglycerol kinase	1	0.556082	0.770274
SA1405	16S rRNA maturation RNase	1	0.677407	0.942741
SA1406	hypothetical protein	0.80959	0.659433	1
SA1407	peptide chain release factor 2	1	0.810405	0.835013
SA1409	glutaredoxin	0.95609	0.812723	1
SA1410	glutathione synthetase	1	0.811122	0.776926
SA1411	isochorismate synthase	1	0.555012	0.660685
SA1412	1,4-dihydroxy-2-naphthoate octaprenyltransferase	1	0.671269	0.701087
SA1413	O-succinylbenzoate-CoA synthase	1	0.619592	0.562746
SA1414	O-succinylbenzoate--CoA ligase, partial	1	0.641123	0.63695
SA1420	tetracycline resistance MFS efflux pump	1	0.734496	0.653608
SA1421	polyphosphate kinase	1	0.748949	0.809408
SA1422	RNA polymerase sigma factor RpoD	1	0.9402	0.731607
SA1423	dolichol kinase	1	0.620114	0.736318
SA1425	phospho-2-dehydro-3-deoxyheptonate aldolase	1	0.860152	0.902147
SA1426	aconitate hydratase	1	0.787828	0.933749
SA1427	chloride channel protein, partial	1	0.877661	0.561796
SA1431	formyltetrahydrofolate deformylase	1	0.781039	0.838112
SA1434	molecular chaperone DnaK	1	0.972145	0.921651
SA1435	shikimate dehydrogenase	1	0.676714	0.919367
SA1436	hypothetical protein	1	0.755648	0.891002
SA1437	30S ribosomal protein S6	1	0.902541	0.881703
SA1438	argininosuccinate synthase	1	0.804756	0.868902
SA1440	hypothetical protein	1	0.718633	0.788163
SA1441	phospho-N-acetylmuramoyl-pentapeptide-transferase	1	0.533594	0.763934
SA1442	hypothetical protein	1	0.738034	0.677966
SA1443	phosphoribosylglycinamide formyltransferase	1	0.670576	0.883542
SA1448	excinuclease ABC subunit A	1	0.917276	0.367075
SA1449	DNA repair protein RecN	1	0.505139	0.817308
SA1450	possible protein kinase: ABC1 family protein	1	0.814069	0.668791
SA1451	hypothetical protein	1	0.49658	0.670684
SA1452	threonine synthase	1	0.797046	0.941538
SA1454	DNA polymerase III subunit beta	1	0.703741	0.831733
SA1456	phosphoribosylformylglycinamidine synthase	1	0.763211	0.884093
SA1457	amidophosphoribosyltransferase	1	0.443546	0.854265
SA1460	hypothetical protein	1	0.662651	0.81714
SA1462	galactose mutarotase	1	0.650753	0.55931
SA1463	alpha/beta hydrolase	1	0.648729	0.646736
SA1466	Kef-type K+ transport system	0.91739	1	0.616082
SA1469	glycogen phosphorylase	1	0.950608	0.692023
SA1487	ribonuclease III	1	0.870105	0.846064
SA1488	hypothetical protein	1	0.845832	0.793364
SA1489	16S rRNA-processing protein	1	0.637259	0.886596
SA1492	UDP-glucose 4-epimerase	1	0.635741	0.640804
SA1494	glycogen phosphorylase	1	0.983082	0.886821
SA1495	possible transglutaminase-like enzyme	1	0.867128	0.580194
SA1496	hypothetical protein	1	0.894964	0.628687
SA1497	hypothetical protein	1	0.878356	0.736922
SA1504	Cyanase	1	0.864645	0.844798
SA1509	GPH family sugar transporter	1	0.896357	0.655738
SA1515	urease accessory protein UreG	1	0.835589	0.351036
SA1519	urea ABC transporter ATP-binding protein	1	0.905422	0.496919
SA1520	urea ABC transporter ATP-binding protein	1	0.947331	0.505648
SA1523	4-amino-4-deoxychorismate lyase	1	0.641226	0.667187
SA1524	p-aminobenzoate synthetase	1	0.702097	0.678085
SA1525	7-cyano-7-deazaguanine synthase	1	0.689475	0.87451
SA1527	cysteine synthase	0.52538	0.4943	1
SA1534	lysyl-tRNA synthetase	1	0.762765	0.864363
SA1535	two component transcriptional regulator, winged helix family protein	1	0.941725	0.868306
SA1537	membrane protein	1	0.639579	0.66316
SA1538	putative rod shape-determining protein	1	0.807216	0.765979
SA1539	rod shape-determining protein MreB	1	0.922898	0.846683
SA1540	single-stranded DNA-binding protein	1	0.927614	0.808391
SA1541	alkaline phosphatase	1	0.636657	0.785843
SA1542	hypothetical protein	1	0.715797	0.703173
SA1543	adenosylhomocysteinase	1	0.914719	0.473372
SA1544	ribokinase	1	0.694124	0.693769
SA1548	type II alternative RNA polymerase sigma factor, sigma-70 family protein	1	0.923399	0.751934
SA1549	magnesium transporter	1	0.983441	0.931144
SA1550	glutathione peroxidase	1	0.837662	0.935655
SA1554	DNA gyrase subunit B	1	0.910326	0.932428
SA1556	tRNA delta(2)-isopentenylpyrophosphate transferase	1	0.768937	0.718173
SA1557	translation initiation factor IF-3	1	0.915854	0.783377
SA1558	GntR family transcriptional regulator	1	0.758455	0.662616
SA1559	serine O-acetyltransferase	1	0.92138	0.874448
SA1560	preprotein translocase subunit SecA	1	0.911406	0.871353
SA1562	N-acetylglutamate synthase	1	0.830489	0.831614
SA1565	NAD-dependent dehydratase	0.944143	0.871082	1
SA1566	GDP-mannose 4,6-dehydratase, partial	1	0.853659	0.853659
SA1567	GDP-mannose 4,6-dehydratase	1	0.747849	0.752984
SA1582	6,7-dimethyl-8-ribityllumazine synthase	1	0.750063	0.846797
SA1586	DNA mismatch repair protein MutS	1	0.678885	0.846819
SA1587	precorrin-8X methylmutase	1	0.64753	0.538686
SA1588	DNA polymerase III subunit delta	1	0.523254	0.607093
SA1589	aspartate kinase	0.70205	1	0.756223
SA1591	excinuclease ABC subunit B	1	0.94202	0.920749
SA1593	hypothetical protein	1	0.702373	0.841037
SA1594	tRNA(Ile)-lysidine synthetase	1	0.716636	0.895538
SA1596	ribonuclease J	1	0.806232	0.826808
SA1597	dihydrodipicolinate synthase	1	0.850007	0.910712
SA1598	aspartate-semialdehyde dehydrogenase	1	0.838911	0.919124
SA1599	trigger factor	1	0.781065	0.704622
SA1600	ATP-dependent Clp protease	0.962846	1	0.891686
SA1602	ATP-dependent Clp protease ATP-binding subunit	1	0.848071	0.840934
SA1604	DNA polymerase III subunit gamma/tau	1	0.666407	0.798412
SA1605	Glycosyl transferase, family 2	1	0.777759	0.763427
SA1606	possible amidase enhancer	1	0.632639	0.729378
SA1607	50S ribosomal protein L35	0.978703	1	0.872355
SA1608	50S ribosomal protein L20	1	0.854069	0.957447
SA1609	TPR repeat protein	1	0.775243	0.732449
SA1611	enzyme of thiazole biosynthesis	1	0.799297	0.958051
SA1613	NAD-dependent dehydratase	1	0.960353	0.944693
SA1614	glycosyl transferase	1	0.895666	0.850827
SA1615	penicillin-binding protein	1	0.802778	0.963021
SA1618	GMP synthase	1	0.879645	0.946272
SA1619	cobalt-precorrin-6A synthase	1	0.704023	0.757728
SA1620	class V aminotransferase	1	0.726404	0.837276
SA1629	HNH nuclease	1	0.865324	0.558159
SA1631	hypothetical protein	1	0.861185	0.996743
SA1633	4-hydroxythreonine-4-phosphate dehydrogenase	1	0.749648	0.831741
SA1634	acetyl-CoA carboxylase, biotin carboxyl carrier protein	1	0.869455	0.821926
SA1635	elongation factor P	1	0.967083	0.978953
SA1636	peptidyl-prolyl cis-trans isomerase	1	0.89254	0.910615
SA1637	thiamine monophosphate kinase	1	0.65175	0.834897
SA1638	glyceraldehyde-3-phosphate dehydrogenase, type I	0.949752	1	0.981375
SA1640	UDP-N-acetylmuramate--alanine ligase, partial	1	0.590332	0.805313
SA1641	UDP-N-acetylenolpyruvoylglucosamine reductase	1	0.637764	0.775296
SA1642	hypothetical protein	1	0.775039	0.65999
SA1643	ribosome biogenesis GTPase RsgA	0.998335	0.688194	1
SA1644	redox protein, regulator of disulfide bond formation	1	0.59264	0.77328
SA1645	molecular chaperone DnaJ	1	0.909382	0.91942
SA1646	co-chaperone GrpE	0.848591	1	0.792794
SA1650	tRNA-dihydrouridine synthase A	1	0.728543	0.885766
SA1651	HI0933-like protein	1	0.777546	0.817344
SA1652	RNA-binding protein	1	0.899716	0.694624
SA1653	argininosuccinate lyase	1	0.783265	0.936436
SA1654	serine phosphatase	1	0.61885	0.745999
SA1655	cell division protein FtsY	1	0.865619	0.80675
SA1656	transcription antitermination protein NusB	1	0.699848	0.685693
SA1657	hypothetical protein	1	0.881906	0.895719
SA1659	4Fe-4S cluster binding protein	1	0.65528	0.798604
SA1660	hypothetical protein	1	0.716956	0.842838
SA1661	topoisomerase IV	1	0.630143	0.733697
SA1663	isocitrate dehydrogenase	1	0.869014	0.907183
SA1664	hypothetical protein	1	0.650353	0.773629
SA1665	heme oxygenase	1	0.838504	0.853948
SA1676	DNA helicase II / ATP-dependent DNA helicase	1	0.753048	0.800121
SA1689	single-stranded DNA-binding protein	1	0.687978	0.789397
SA1690	Holliday junction DNA helicase RuvB	1	0.668043	0.874875
SA1691	TPR repeat protein	1	0.819943	0.736571
SA1692	Zinc metallopeptidase M20/M25/M40 family protein	1	0.732032	0.556156
SA1695	thiamine biosynthesis protein	1	0.903992	0.975146
SA1701	glycosyl transferase	0.907231	1	0.872083
SA1702	transketolase	1	0.920998	0.950608
SA1703	3-oxoacyl-ACP synthase	1	0.871489	0.848044
SA1704	acyl carrier protein	1	0.84	0.88
SA1705	photosystem I iron-sulfur center	0.986785	1	0.973676
SA1706	glutamine amidotransferase	1	0.77711	0.824252
SA1707	hypothetical protein	1	0.722934	0.55584
SA1708	oxidoreductase	1	0.853722	0.744417
SA1711	hypothetical protein	1	0.807889	0.881101
SA1712	queuine tRNA-ribosyltransferase	1	0.792703	0.840541
SA1714	two-component sensor histidine kinase	1	0.808483	0.686489
SA1715	hypothetical protein	1	0.873583	0.715621
SA1716	esterase	1	0.88485	0.996008
SA1717	purine biosynthesis protein purH	1	0.73913	0.805627
SA1720	4-hydroxy-3-methylbut-2-enyl diphosphate reductase	1	0.888152	0.935543
SA1721	ammonium transporter	0.990804	1	0.893652
SA1722	DNA-binding transcriptional regulator	1	0.698587	0.715159
SA1723	murein biosynthesis integral membrane protein	1	0.563461	0.827098
SA1725	hypothetical protein	1	0.692963	0.527588
SA1726	hypothetical protein	1	0.757329	0.843192
SA1727	serine hydroxymethyltransferase	1	0.910507	0.972559
SA1728	Glycosyl transferase, family 4	1	0.505856	0.697033
SA1729	damage-inducible protein CinA	1	0.728969	0.896049
SA1730	isopropylmalate isomerase large subunit	1	0.798142	0.895082
SA1731	isopropylmalate isomerase	1	0.821535	0.919944
SA1733	hypothetical protein	1	0.726302	0.692526
SA1734	photosystem II reaction center protein I	1	0.891215	0.789409
SA1736	Photosystem II reaction center N protein	1	0.884843	0.876377
SA1737	photosystem II phosphoprotein	1	0.615884	0.803289
SA1738	twin arginine-targeting protein translocase, TatA/E family	0.884749	0.80481	1
SA1739	peptidyl-tRNA hydrolase	1	0.551822	0.777411
SA1740	hypothetical protein	1	0.716271	0.845251
SA1742	polynucleotidyl transferase	1	0.883212	0.693431
SA1743	Global nitrogen regulator	1	0.956713	0.8337
SA1744	cob(I)alamin adenosyltransferase	1	0.7296	0.837
SA1745	deoxycytidine triphosphate deaminase	1	0.901731	0.924846
SA1747	thioredoxin	1	0.631519	0.69196
SA1752	Phosphotransferase superclass	1	0.644033	0.84344
SA1755	tRNA (guanine-N(7)-)-methyltransferase	1	0.524228	0.785887
SA1757	hypothetical protein	1	0.509245	0.710906
SA1760	molecular chaperone DnaJ	0.785821	0.752621	1
SA1762	isoleucyl-tRNA synthetase	1	0.827576	0.901281
SA1770	high light inducible protein	1	0.842136	0.901113
SA1772	hypothetical protein	1	0.532315	0.697019
SA1777	transcriptional regulator	1	0.449448	0.711555
SA1778	phosphate regulon response regulator	1	0.864347	0.939262
SA1779	phosphate regulon sensor histidine kinase	1	0.662423	0.757536
SA1780	putative transcriptional regulator	1	0.730282	0.695553
SA1781	glyceraldehyde-3-phosphate dehydrogenase	1	0.885862	0.920256
SA1782	MFS transporter permease	1	0.869008	0.753563
SA1783	low-complexity protein	0.801914	1	0.809154
SA1785	hypothetical protein	0.842042	0.759043	1
SA1787	beta-carotene hydroxylase	1	0.857595	0.799499
SA1788	aspartyl/glutamyl-tRNA amidotransferase subunit C	1	0.695628	0.777731
SA1789	hypothetical protein	1	0.410375	0.68325
SA1792	Aspartate carbamoyltransferase	1	0.767052	0.741328
SA1793	hypothetical protein	1	0.970925	0.815777
SA1796	hypothetical protein	1	0.458143	0.689233
SA1797	phosphopantothenoylcysteine decarboxylase	1	0.708282	0.853441
SA1798	photosystem II manganese-stabilizing polypeptide	1	0.770775	0.933875
SA1799	cell division protein FtsH	1	0.936876	0.934324
SA1804	chorismate synthase	1	0.819073	0.873818
SA1805	Photosystem Q(B) protein	1	0.905225	0.984934
SA1806	radical SAM protein	1	0.784246	0.880718
SA1807	CPBP family intramembrane metalloprotease	1	0.840182	0.868558
SA1808	ATP-dependent Clp protease	1	0.903953	0.794773
SA1809	aspartate aminotransferase	1	0.826788	0.913579
SA1810	ribonuclease E	1	0.705935	0.88729
SA1811	ribonuclease HII	1	0.650117	0.756279
SA1812	hypothetical protein	1	0.824211	0.747245
SA1813	chorismate mutase	1	0.767716	0.688945
SA1814	delta(24)-sterol C-methyltransferase	1	0.732211	0.7864
SA1815	ATP-dependent lon protease	1	0.965002	0.912117
SA1816	30S ribosomal protein S10	1	0.932729	0.86933
SA1817	elongation factor Tu	0.99432	1	0.946099
SA1818	elongation factor P	0.993009	1	0.916686
SA1819	30S ribosomal protein S7	1	0.93056	0.868053
SA1820	30S ribosomal protein S12	0.991183	1	0.965604
SA1824	glutamate synthase	1	0.83947	0.830199
SA1825	lipoyl synthase	1	0.873776	0.838787
SA1826	precorrin-3 methylase	1	0.671503	0.563212
SA1828	photosystem I core protein PsaA	1	0.864087	0.977154
SA1829	photosystem I core protein PsaB	1	0.879207	0.940965
SA1832	phosphorylase	0.957921	1	0.98006
SA1836	hydrolase	1	0.62839	0.833568
SA1837	hypothetical protein	1	0.655532	0.940969
SA1838	alanine racemase	1	0.766599	0.89668
SA1839	HNH endonuclease	1	0.878393	0.873123
SA1840	peptide chain release factor 1	1	0.912633	0.840771
SA1841	50S ribosomal protein L31	1	0.913326	0.917961
SA1842	30S ribosomal protein S9	1	0.908986	0.87681
SA1843	50S ribosomal protein L13	1	0.872003	0.836469
SA1844	tRNA pseudouridine synthase A	1	0.748263	0.833887
SA1845	50S ribosomal protein L17	1	0.989908	0.900012
SA1846	DNA-directed RNA polymerase subunit alpha	1	0.911035	0.678703
SA1847	30S ribosomal protein S11	1	0.951173	0.886176
SA1848	30S ribosomal protein S13	1	0.920455	0.798864
SA1849	50S ribosomal protein L36	1	0.919527	0.861048
SA1850	adenylate kinase	1	0.76765	0.775136
SA1851	preprotein translocase subunit SecY	1	0.968096	0.855629
SA1852	50S ribosomal protein L15	1	0.847455	0.893421
SA1853	30S ribosomal protein S5	0.929331	1	0.932167
SA1854	50S ribosomal protein L18	1	0.836674	0.90539
SA1855	50S ribosomal protein L6	1	0.874039	0.896314
SA1856	30S ribosomal protein S8	1	0.936976	0.837767
SA1857	50S ribosomal protein L5	1	0.871803	0.857127
SA1858	50S ribosomal protein L24	1	0.884986	0.785162
SA1859	50S ribosomal protein L14	1	0.921134	0.859675
SA1860	30S ribosomal protein S17	1	0.845951	0.867286
SA1861	50S ribosomal protein L29	1	0.594919	0.894193
SA1862	50S ribosomal protein L16	0.994266	1	0.840207
SA1863	30S ribosomal protein S3	1	0.914276	0.769796
SA1864	50S ribosomal protein L22	1	0.889177	0.878252
SA1865	30S ribosomal protein S19	1	0.91466	0.951171
SA1866	50S ribosomal protein L2	1	0.937444	0.847085
SA1867	50S ribosomal protein L23	1	0.827586	0.858966
SA1868	50S ribosomal protein L4	1	0.942144	0.85483
SA1869	50S ribosomal protein L3	1	0.841225	0.847005
SA1870	NAD(P)H-quinone oxidoreductase subunit N	1	0.807478	0.745397
SA1871	ldpA protein	1	0.710645	0.806538
SA1873	HAD family hydrolase	1	0.62259	0.708258
SA1874	recombinase RecA	1	0.915959	0.883301
SA1875	hypothetical protein	1	0.773236	0.699636
SA1878	arogenate dehydrogenase	1	0.599183	0.742108
SA1879	phytoene dehydrogenase related enzyme	1	0.788978	0.793609
SA1880	hypothetical protein	0.995765	0.745653	1
SA1883	dinucleotide-utilizing protein	0.895241	0.535796	1
SA1884	ATP:corrinoid adenosyltransferase	1	0.876613	0.927164
SA1885	hypothetical protein	1	0.775308	0.83969
SA1886	hypothetical protein	1	0.75538	0.859575
SA1887	DNA replication protein RecF	1	0.618734	0.654718
SA1888	hypothetical protein	1	0.841749	0.874795
SA1889	phosphoenolpyruvate carboxylase	1	0.924394	0.779919
SA1890	glutamate--cysteine ligase	1	0.774389	0.874242
SA1891	Anthranilate synthase	1	0.798146	0.83281
SA1892	photosystem I reaction center subunit II (PsaD)	1	0.923022	0.887393
SA1893	hypothetical protein	1	0.744922	0.683623
SA1894	Rod shape-determining protein RodA	1	0.734708	0.723083
SA1895	chromosome partitioning ATPase	1	0.736806	0.789718
SA1896	coproporphyrinogen III oxidase, aerobic	1	0.817256	0.916982
SA1897	hypothetical protein	1	0.760934	0.589243
SA1898	putative ribonuclease D	1	0.759355	0.842976
SA1900	hypothetical protein	1	0.646403	0.713948
SA1902	oxidoreductase	1	0.771512	0.646898
SA1904	phosphoribosylaminoimidazole synthetase	1	0.773746	0.846027
SA1906	bifunctional enzyme; pantothenate synthetase/cytidylatekinase	1	0.655167	0.892333
SA1908	phosphotyrosine protein phosphatase	1	0.745624	0.756088
SA1912	R-phycocyanin II beta chain	1	0.446827	0.927931
SA1916	phycoerythrin-associated linker protein	1	0.6792	0.7678
SA1922	C-phycoerythrin class I subunit beta	1	0.430691	0.611475
SA1931	C-phycoerythrin class I subunit beta	1	0.430691	0.611475
SA1944	Putative carbohydrate kinase, FGGY family protein	1	0.73552	0.765527
SA1945	S-adenosylmethionine synthetase	1	0.892161	0.869007
SA1947	30S ribosomal protein S1	1	0.915091	0.867884
SA1948	NrdR family transcriptional regulator	1	0.790133	0.9036
SA1949	photosystem II chlorophyll-binding protein	1	0.891773	0.901776
SA1950	ferredoxin	1	0.754692	0.613941
SA1952	thioesterase	1	0.726751	0.829578
SA1954	modification methylase, HemK family protein	1	0.664772	0.8614
SA1955	hypothetical protein	0.994827	0.729606	1
SA1964	LuxR family transcriptional regulator	1	0.666667	0.666667
SA1965	cell division topological specificity factor MinE, partial	1	0.784904	0.718842
SA1966	septum site-determining protein MinD	1	0.889896	0.717453
SA1967	septum site-determining protein MinC	1	0.601857	0.731291
SA1968	HD family phosphohydrolase	1	0.637723	0.712193
SA1969	peptidase S41	1	0.880293	0.81164
SA1970	cytochrome B6	1	0.965216	0.944474
SA1971	cytochrome B6	1	0.953071	0.926224
SA1972	alkaline invertase	1	0.952835	0.560259
SA1983	high light inducible protein	1	0.8245	0.916625
SA1987	serine protease	1	0.780813	0.722562
SA1990	ABC transporter, ATP binding component	1	0.645118	0.836255
SA1995	potassium transporter TrkA	1	0.93439	0.614336
SA1996	peroxidase	0.42962	0.412713	1
SA1997	sodium:sulfate symporter	1	0.933737	0.55059
SA2003	putative NADH dehydrogenase, transport associated	1	0.74311	0.938708
SA2004	phosphoadenosine phosphosulfate reductase	1	0.793002	0.86249
SA2007	bacterioferritin comigratory protein	1	0.798236	0.94829
SA2015	phosphoglucomutase	1	0.804368	0.844231
SA2022	Rho termination protein	1	0.76464	0.64768
SA2029	FeS assembly protein	1	0.90451	0.90586
SA2030	Fe-S cluster assembly ATPase	1	0.789423	0.901504
SA2031	Fe-S cluster assembly protein	1	0.585181	0.636748
SA2032	putative cysteine desulfurase or selenocysteine lyase	1	0.780928	0.831118
SA2041	peptide deformylase	1	0.86997	0.870676
SA2044	30S ribosomal protein S21	0.882398	1	0.588229
SA2046	zinc-binding protein	1	0.719061	0.797397
SA2047	ABC transporter ATP-binding protein	1	0.935016	0.81024
SA2048	high light inducible protein	1	0.601664	0.842706
SA2049	hypothetical protein	1	0.604004	0.58783
SA2051	hypothetical protein	1	0.765882	0.957056
SA2052	acetyl-CoA carboxylase subunit alpha	1	0.894593	0.90921
SA2053	glycosyl transferase	1	0.631247	0.621223
SA2055	methionine sulfoxide reductase B	1	0.633139	0.902823
SA2056	photosystem reaction center subunit H	0.799639	1	0.709527
SA2057	chromosome segregation ATPase	1	0.662707	0.929925
SA2060	RNA methyltransferase	1	0.721969	0.761126
SA2068	delta-aminolevulinic acid dehydratase	1	0.848335	0.63791
SA2069	possible ring-cleaving dioxygenase	1	0.832757	0.737828
SA2070	DNA mismatch repair protein	1	0.607138	0.75658
SA2071	possible ABC transporter, ATP binding component	1	0.517543	0.767797
SA2072	GTPase CgtA	1	0.764759	0.810389
SA2074	ABC transporter ATP-binding protein	1	0.468384	0.800625
SA2082	Photosystem Q(B) protein	1	0.905225	0.984934
SA2091	transcription termination factor NusA	1	0.983897	0.879866
SA2092	hypothetical protein	1	0.737862	0.905141
SA2095	Serine protease, trypsin family:Chymotrypsin serine protease	1	0.891271	0.697732
SA2096	ribose 5-phosphate isomerase A	1	0.82094	0.833963
SA2097	histidinol dehydrogenase	1	0.753457	0.895357
SA2098	30S ribosomal protein S20	1	0.860476	0.825323
SA2099	possible deoxyribonuclease	1	0.751437	0.71617
SA2100	DNA-directed RNA polymerase subunit beta	1	0.990976	0.876747
SA2101	DNA-directed RNA polymerase subunit gamma	1	0.958269	0.85664
SA2102	DNA-directed RNA polymerase subunit beta'	1	0.930534	0.756739
SA2103	High light inducible protein	1	0.878693	0.669636
SA2104	hypothetical protein	1	0.701727	0.845413
SA2108	hypothetical protein	1	0.788699	0.617523
SA2109	hypothetical protein	1	0.81049	0.690446
SA2110	hypothetical protein	1	0.683532	0.788878
SA2111	ferredoxin	1	0.879722	0.890722
SA2112	aldo/keto reductase	1	0.7537	0.787613
SA2113	16S rRNA methyltransferase	1	0.605132	0.708569
SA2114	molecular chaperone DnaJ	0.978256	0.79077	1
SA2115	hypothetical protein	1	0.908488	0.747821
SA2116	adenosylmethionine--8-amino-7-oxononanoate transaminase BioA	1	0.893989	0.882736
SA2118	dithiobiotin synthetase	1	0.736375	0.802161
SA2121	8-amino-7-oxononanoate synthase	1	0.712046	0.763893
SA2122	DEAD/DEAH box helicase-like	1	0.665939	0.715326
SA2129	hypothetical protein	1	0.893718	0.947772
SA2130	PAP fibrillin	1	0.657191	0.619164
SA2131	RNA-binding protein	1	0.822581	0.680645
SA2133	acyltransferase, partial	1	0.699588	0.673251
SA2135	peptidyl-prolyl cis-trans isomerase	1	0.870488	0.705047
SA2138	S-adenosylmethionine:tRNA ribosyltransferase-isomerase	1	0.782081	0.795147
SA2139	branched-chain alpha-keto acid dehydrogenase subunit E2	1	0.847415	0.845593
SA2140	hypothetical protein	1	0.86881	0.604925
SA2141	long-chain fatty acid--CoA ligase	1	0.748488	0.870153
SA2142	lipoate--protein ligase	1	0.633907	0.867436
SA2144	light-repressed protein LrtA	1	0.741369	0.833333
SA2146	Recombination protein O (RecO)	1	0.721966	0.576022
SA2148	glycosyltransferase	1	0.806569	0.802354
SA2153	orotidine 5'-phosphate decarboxylase	1	0.644668	0.842808
SA2154	tyrosyl-tRNA synthetase	1	0.765309	0.892491
SA2155	hypothetical protein	1	0.908015	0.885048
SA2157	hypothetical protein	1	0.72218	0.781238
SA2158	aminopeptidase A	1	0.779189	0.903811
SA2161	peptide methionine sulfoxide reductase	1	0.750947	0.790973
SA2162	lipid-A-disaccharide synthase	1	0.641632	0.73052
SA2163	UDP-N-acetylglucosamine acyltransferase	1	0.880883	0.839531
SA2164	(3R)-hydroxymyristoyl ACP dehydratase	1	0.96438	0.887605
SA2165	UDP-3-O-(3-hydroxymyristoyl) glucosamine N-acyltransferase	1	0.758563	0.766545
SA2166	chloroplast outer envelope membrane protein-like	1	0.74038	0.612805
SA2167	phosphoribosylaminoimidazole-succinocarboxamide synthase	1	0.787062	0.836834
SA2169	phosphoribosylamine--glycine ligase	1	0.661201	0.816837
SA2170	histidine kinase	1	0.898601	0.771114
SA2171	circadian clock protein	1	0.925093	0.921024
SA2172	hypothetical protein	1	0.92525	0.945495
SA2174	50S ribosomal protein L21	1	0.797795	0.859588
SA2175	50S ribosomal protein L27	1	0.945735	0.774016
SA2176	hypothetical protein	1	0.764715	0.460459
SA2178	tRNA pseudouridine synthase B	1	0.700191	0.802669
SA2181	stage II sporulation protein D-like	1	0.764727	0.671606
SA2182	ribonuclease Z	1	0.696137	0.846124
SA2184	hypothetical protein	1	0.96771	0.816466
SA2185	ferredoxin	1	0.989132	0.902184
SA2186	ribosomal protein L11 methyltransferase	1	0.637651	0.670592
SA2187	3-phosphoglycerate dehydrogenase	1	0.914995	0.913279
SA2188	hypothetical protein	1	0.952176	0.682022
SA2189	RNA-binding protein	1	0.676772	0.91327
SA2190	UDP-N-acetylmuramoyl-L-alanyl-D-glutamate synthetase	1	0.713459	0.877941
SA2191	hypothetical protein	1	0.818791	0.849729
SA2193	hypothetical protein	1	0.764505	0.691243
SA2195	hypothetical protein	1	0.650821	0.675258
SA2196	DNA-directed RNA polymerase subunit omega	1	0.937219	0.573549
SA2197	putative DnaK-type molecular chaperone (HSP70 family protein)	1	0.735968	0.713631
SA2200	pyrimidine regulatory protein PyrR	1	0.811124	0.79797
SA2201	phosphoglyceromutase	1	0.871655	0.909508
SA2202	preprotein translocase subunit SecG	1	0.823567	0.735859
SA2203	methionine sulfoxide reductase B	1	0.929588	0.976984
SA2204	molecular chaperone GroEL	1	0.962223	0.926606
SA2205	molecular chaperone GroES	1	0.965365	0.898812
SA2206	F0F1 ATP synthase subunit beta	1	0.999206	0.967314
SA2207	F0F1 ATP synthase subunit epsilon	1	0.88958	0.934628
SA2208	hypothetical protein	1	0.909553	0.720688
SA2209	haloacid dehalogenase	1	0.845251	0.724116
SA2210	proline aminopeptidase P II	1	0.741541	0.68442
SA2211	hypothetical protein	1	0.710027	0.618564
SA2212	GTP-binding protein	1	0.595021	0.715215
SA2213	nicotinic acid mononucleotide adenylyltransferase	1	0.7292	0.8236
SA2214	NAD synthetase	1	0.710583	0.803067
SA2216	hypothetical protein	1	0.724671	0.785663
SA2218	ferredoxin	1	0.653836	0.740377
SA2220	F0F1 ATP synthase subunit gamma	1	0.896811	0.875292
SA2221	F0F1 ATP synthase subunit alpha	1	0.959531	0.943524
SA2222	F0F1 ATP synthase subunit delta	1	0.7603	0.554002
SA2223	F0F1 ATP synthase subunit B	1	0.885445	0.741493
SA2224	F0F1 ATP synthase subunit B'	1	0.790394	0.682019
SA2225	ATP synthase F0 subunit c	1	0.936449	0.911132
SA2226	F0F1 ATP synthase subunit A	0.984533	1	0.904827
SA2227	possible ATP synthase protein 1	1	0.877619	0.822651
SA2235	cell division protein FtsW	1	0.73799	0.77693
SA2236	putative c-type cytochrome biogenesis protein CcdA	1	0.734492	0.662694
SA2237	putative c-type cytochrome biogenesis protein	1	0.565323	0.588593
SA2238	7-cyano-7-deazaguanine reductase	1	0.705229	0.514068
SA2241	nitrogen regulatory protein PII	1	0.92708	0.875044
SA2242	hemolysin	1	0.694355	0.767339
SA2243	adenylosuccinate lyase	1	0.836295	0.865532
SA2264	HAD family hydrolase	1	0.744175	0.675095
SA2265	3-hydroxypropionyl-CoA synthetase	1	0.795182	0.88628
SA2266	hypothetical protein	1	0.662265	0.654629
SA2267	alkyl hydroperoxide reductase	1	0.836089	0.845379
SA2278	peptide methionine sulfoxide reductase	1	0.724786	0.802642
SA2280	ABC transporter ATP-binding protein	1	0.802337	0.750106
SA2281	hypothetical protein	1	0.782573	0.746771
SA2282	anthranilate phosphoribosyltransferase	1	0.76247	0.853966
SA2283	carbamoyl phosphate synthase small subunit	1	0.766038	0.842722
SA2284	anti-sigma factor	1	0.847045	0.801828
SA2285	ribonuclease III family protein	1	0.758742	0.71563
SA2287	tRNA/rRNA methyltransferase (SpoU):RNA methyltransferase TrmH	1	0.676448	0.718295
SA2288	hypothetical protein	1	0.759994	0.499772
SA2289	glutamyl-tRNA(Gln) amidotransferase	1	0.80432	0.82553
SA2291	DNA polymerase III subunit alpha	1	0.813517	0.915645
SA2296	hypothetical protein	1	0.967606	0.844738
SA2297	30S ribosomal protein S15	1	0.835813	0.761158
SA2301	multidrug ABC transporter ATP-binding protein	1	0.970989	0.913854
SA2308	NA	1	0.587687	0.560012
SA2311	DNA primase	1	0.69587	0.75638
SA2313	nucleotidyltransferase	1	0.611151	0.646449
SA2314	SOS mutagenesis protein UmuD	1	0.647853	0.73875
SA2316	hypothetical protein	1	0.784639	0.642598
SA2318	dimethyladenosine transferase	1	0.658908	0.731609
SA2320	4-diphosphocytidyl-2C-methyl-D-erythritol kinase	1	0.72245	0.808008
SA2321	hypothetical protein	1	0.791038	0.570362
SA2322	pyruvate dehydrogenase subunit beta	1	0.945922	0.883765
SA2323	preprotein translocase subunit SecD	1	0.721664	0.726029
SA2324	protein-export membrane protein SecF	1	0.677015	0.753418
SA2327	permease	1	0.625889	0.704751
SA2328	photosystem II reaction center Psb28 protein	1	0.863781	0.916932
SA2330	hypothetical protein	1	0.806734	0.763973
SA2331	putative anti-sigma regulatory factor (serine/threonine protein kinase)	1	0.75061	0.550152
SA2333	hypothetical protein	1	0.890822	0.732057
SA2334	methyltransferase	1	0.786139	0.855294
SA2335	glutamine synthetase	1	0.953856	0.827121
SA2336	allophycocyanin beta-18 subunit apoprotein	1	0.411343	0.764776
SA2337	alanine--glyoxylate aminotransferase	1	0.840211	0.91378
SA2339	pyridoxal-dependent decarboxylase	1	0.727004	0.650496
SA2340	GTPase	1	0.595906	0.830802
SA2341	Peptidoglycan glycosyltransferase	0.771082	0.644804	1
SA2343	hypothetical protein	1	0.559412	0.75225
SA2344	hypothetical protein	1	0.85978	0.951722
SA2346	peptidase M16	1	0.671686	0.592861
SA2347	phycocyanobilin:ferredoxin oxidoreductase	1	0.606205	0.793171
SA2348	lipid ABC transporter permease	1	0.967326	0.810406
SA2349	ABC transporter substrate-binding protein	1	0.958268	0.790486
SA2350	ABC transport system ATP-binding protein	1	0.844276	0.807989
SA2352	glycosyltransferase	1	0.722814	0.829849
SA2353	30S ribosomal protein S2	1	0.974588	0.792911
SA2354	elongation factor Ts	1	0.924375	0.9375
SA2356	ATP-dependent DNA helicase	1	0.645046	0.866542
SA2357	D-alanyl-D-alanine dipeptidase	1	0.680961	0.752846
SA2359	ferredoxin-sulfite reductase	1	0.823088	0.732043
SA2360	glycyl-tRNA synthetase subunit beta	1	0.614956	0.804034
SA2361	Geranylgeranyl reductase	1	0.997917	0.913113
SA2362	putative carboxypeptidase	1	0.885438	0.78745
SA2363	GTP-binding protein	1	0.909797	0.889189
SA2364	hypothetical protein	1	0.807715	0.984025
SA2366	ABC transporter ATP-binding protein for lipopolysaccharide transport	1	0.761309	0.819194
SA2367	possible permease	1	0.797415	0.683845
SA2368	cytochrome C biogenesis protein	1	0.675021	0.702565
SA2369	ribulose-phosphate 3-epimerase	1	0.454999	0.918965
SA2370	fructose 1,6-bisphosphatase	1	0.975288	0.765239
SA2371	glutamyl-tRNA reductase	1	0.809154	0.718118
SA2372	glucose-1-phosphate adenylyltransferase	1	0.943026	0.826252
SA2373	6-phosphogluconate dehydrogenase	1	0.903112	0.772359
SA2374	6-phosphogluconolactonase	1	0.636364	0.678577
SA2377	dihydroxy-acid dehydratase	1	0.886701	0.474368
SA2380	cytochrome B6	1	0.536654	0.610584
SA2381	heme/copper-type cytochrome/quinol oxidase, subunit 1	1	0.688179	0.723745
SA2382	cytochrome C oxidase subunit II	1	0.632629	0.693462
SA2389	nucleotide-binding protein	1	0.755879	0.813044
SA2393	hypothetical protein	1	0.925913	0.718516
SA2394	hypothetical protein	1	0.848498	0.732215
SA2395	short-chain dehydrogenase	1	0.769584	0.965524
SA2396	methionine aminopeptidase	1	0.81954	0.873429
SA2398	50S ribosomal protein L19	1	0.936464	0.950168
SA2400	hypothetical protein	1	0.760066	0.919058
SA2402	glutamyl-tRNA synthetase	1	0.701724	0.893822
SA2403	sodium:proton antiporter, partial	1	0.897198	0.615829
SA2404	DNA polymerase I	1	0.787696	0.804933
SA2428	glycosyltransferase family 1	0.931811	0.934776	1
SA2468	multidrug ABC transporter ATPase, partial	1	0.857143	0.867915
SA2492	cysteinyl-tRNA synthetase	1	0.782961	0.857057
SA2494	1-deoxy-D-xylulose 5-phosphate reductoisomerase	1	0.785194	0.829611
SA2495	alpha/beta hydrolase	1	0.761534	0.57509
SA2496	NADH-flavin reductase	1	0.780575	0.726185
SA2500	translation initiation factor IF-1	1	0.907668	0.879766
SA2504	3-beta hydroxysteroid dehydrogenase	1	0.757263	0.761548
SA2506	alpha/beta hydrolase	1	0.620617	0.663043
SA2507	acetolactate synthase	1	0.998827	0.887484
SA2508	peptidyl-prolyl cis-trans isomerase	1	0.55759	0.782008
SA2509	phosphoribulokinase	1	0.644435	0.795101
SA2510	Photosystem II D2 protein, partial	1	0.926795	0.97567
SA2511	hypothetical protein	1	0.857026	0.946922
SA2512	Photosystem II reaction center protein	1	0.830311	0.89022
SA2514	septum formation inhibitor Maf	1	0.711182	0.804985
SA2516	cobyric acid synthase	1	0.758631	0.761398
SA2517	(2Fe-2S)-binding protein	1	0.74496	0.704783
SA2518	tRNA (5-methylaminomethyl-2-thiouridylate)-methyltransferase	1	0.715845	0.839262
SA2520	RNA polymerase sigma factor RpoD	1	0.935518	0.819264
SA2521	pyruvate dehydrogenase E1 subunit alpha	1	0.979318	0.943846
SA2522	molecular chaperone DnaJ	0.963169	1	0.691006
SA2523	signal recognition particle protein	1	0.817294	0.79556
SA2524	30S ribosomal protein S16	1	0.812	0.864457
SA2525	phosphate starvation protein PhoH	1	0.774587	0.758889
SA2526	membrane protein	1	0.896662	0.765832
SA2527	GDP-mannose 4,6-dehydratase	1	0.797325	0.813308
SA2528	GDP-L-fucose synthase	1	0.723276	0.857747
SA2529	hypothetical protein	1	0.495215	0.657446
SA2530	GTP-binding protein Era	1	0.835653	0.895321
SA2532	tRNA (guanine-N1)-methyltransferase	1	0.661984	0.726504
SA2533	2-C-methyl-D-erythritol 2,4-cyclodiphosphate synthase	1	0.792343	0.907835
SA2535	circadian phase modifier	1	0.808106	0.75732
SA2537	thiamine biosynthesis protein ThiS	0.759833	0.7	1
SA2538	thiamine-phosphate pyrophosphorylase	1	0.764301	0.92726
SA2540	putative riboflavin kinase/FAD synthase	1	0.738624	0.730504
SA2541	hypothetical protein	1	0.788566	0.660038
SA2542	5'-nucleotidase	1	0.867708	0.805504
SA2543	phenylalanyl-tRNA synthetase subunit alpha	1	0.842857	0.822503
SA2544	inorganic polyphosphate/ATP-NAD kinase	1	0.944629	0.787868
SA2545	transcriptional regulator	1	0.6636	0.826
SA2547	precorrin-6y methyltransferase	1	0.530376	0.537404
SA2549	hypothetical protein	1	0.843849	0.764283
SA2550	5-amino-6-(5-phosphoribosylamino)uracil reductase	1	0.653906	0.711541
SA2567	cell division protein FtsH	1	0.977785	0.83951
SA2568	ornithine carbamoyltransferase	1	0.7536	0.853437
SA2569	LexA family transcriptional repressor	1	0.733998	0.450635
SA2593	cysteine synthase	0.862069	0.849707	1
SA2594	cation:H+ antiporter	0.727354	1	0.752269
SA2602	NAD(P)H-quinone oxidoreductase subunit D4	0.894276	0.700704	1
SA2605	nitrogen regulatory protein P-II	1	0.925885	0.913579
SA2606	ABC transporter ATP-binding protein for arginine transport	0.843952	0.56695	1
SA2610	potassium transporter TrkG	1	0.890113	0.633285
SA2621	ABC transporter ATP-binding protein for NitT/TauTtransport	1	0.671178	0.672355
SA2626	hypothetical protein	1	0.532213	0.711363
SA2637	ArsR family transcriptional regulator	0.574557	0.65798	1
SA2641	DNA-binding response regulator	1	0.959923	0.799856
SA2644	phycocyanin beta subunit	0.979675	0.419931	1
SA2645	glutathione S-transferase	0.956046	0.697296	1
SA2647	cupin	1	0.952677	0.906549
SA2650	hypothetical protein	0.989168	1	0.569348
SA2651	nucleoside-triphosphate diphosphatase	1	0.936813	0.92712
SA2661	3-dehydroquinate synthase	1	0.706013	0.882257
SA2664	phosphoribosylaminoimidazole carboxylase, ATPase subunit	1	0.808557	0.928955
SA2669	inositol phosphatase	1	0.708912	0.930113
SA2670	ATP-dependent Clp protease proteolytic subunit	1	0.899443	0.936094
SA2673	cell division protein FtsH	1	0.909177	0.892059
SA2675	ABC transport system permease protein	1	0.811446	0.802822
SA2676	pyruvate kinase	1	0.796848	0.822211
SA2677	hypothetical protein	1	0.795141	0.77111
SA2679	acyl-phosphate glycerol 3-phosphate acyltransferase	1	0.905248	0.84428
SA2680	transcriptional regulator	1	0.759906	0.756251
SA2681	threonine dehydratase	1	0.805265	0.428552
SA2682	1-deoxy-D-xylulose-5-phosphate synthase	1	0.947154	0.891353
SA2684	photosystem I reaction center subunit X (PsaK)	1	0.832373	0.939971
SA2685	uncharacterized conserved membrane protein	1	0.66059	0.967292
SA2686	hypothetical protein	1	0.724614	0.878806
SA2688	50S ribosomal protein L28	1	0.822493	0.870927
SA2689	heat shock protein Hsp90	1	0.760967	0.704149
SA2694	inositol monophosphatase	1	0.878415	0.989545
SA2695	ferredoxin	1	0.648745	0.738264
SA2696	phosphate ABC transporter ATP-binding protein	1	0.872366	0.829981
SA2697	phosphate ABC transporter permease	1	0.832184	0.495284
SA2699	phosphate ABC transporter permease	1	0.915035	0.434268
SA2700	molecular chaperone DnaK, partial	1	0.923653	0.796796
SA2701	molecular chaperone DnaJ	1	0.845983	0.575808
SA2702	hypothetical protein	1	0.886393	0.813864
SA2704	5'-methylthioadenosine phosphorylase	1	0.901507	0.876884
SA2705	Cyclophilin-type peptidyl-prolyl cis-trans isomerase	1	0.986837	0.78212
SA2706	3,4-Dihydroxy-2-butanone 4-phosphate synthase	0.870713	0.799146	1
SA2707	n-acetyl-gamma-glutamyl-phosphate reductase	1	0.710965	0.760049
SA2708	phosphoribosylglycinamide formyltransferase	1	0.514943	0.887965
SA2713	glucose-6-phosphate isomerase	1	0.737365	0.784124
SA2716	leucyl-tRNA synthetase	1	0.758271	0.968093
SA2718	diaminopimelate epimerase	1	0.699547	0.908679
SA2719	cysteine desulfurase	1	0.560611	0.833978
SA2724	phosphopantetheine adenylyltransferase	1	0.890551	0.896179
SA2725	diguanylate cyclase	1	0.874361	0.800131
SA2726	excinuclease ABC subunit C	1	0.72642	0.875634
SA2727	membrane protein	1	0.687088	0.840765
SA2728	phosphoesterase	1	0.665933	0.741201
SA2730	cobaltochelatase	1	0.694621	0.798075
SA2731	branched-chain amino acid aminotransferase	1	0.922149	0.859284
SA2732	methionine synthase	1	0.767971	0.903939
SA2735	conserved hypothetical protein	1	0.918992	0.878329
SA2736	short-chain dehydrogenase	1	0.760438	0.998118
SA2739	sporulation protein SpoIID	0.910883	0.768295	1
SA2740	ATP adenylyltransferase	1	0.907098	0.802909
SA2741	group3 RNA polymerase sigma factor	0.92712	1	0.989434
SA2751	phenylalanyl-tRNA synthetase subunit beta	1	0.666309	0.80761
SA2752	50S ribosomal protein L33	1	0.821753	1
SA2753	30S ribosomal protein S18	1	0.89999	0.849202
SA2756	methionyl-tRNA synthetase	1	0.804611	0.787176
SA2761	cobinamide kinase	1	0.609134	0.931
SA2762	tRNA methyltransferase	0.89202	0.751663	1
SA2767	peroxiredoxin	1	0.865547	0.932836
SA2768	phosphoribosylformylglycinamidine synthase	1	0.848511	0.905429
SA2769	hypothetical protein	1	0.637762	0.617472
SA2771	GTPase	1	0.653495	0.829821
SA2772	low-complexity protein	1	0.859402	0.738742
SA2773	uracil phosphoribosyltransferase	0.919134	0.655584	1
SA2774	3-phosphoshikimate 1-carboxyvinyltransferase	1	0.775405	0.820135
SA2775	N-acetylglucosamine-1-phosphate uridyltransferase	1	0.665207	0.781608
SA2776	UDP-N-acetylmuramyl peptide synthase	1	0.570852	0.736468
SA2778	glycogen synthase	1	0.978659	0.897589
SA2780	dihydroxynaphthoic acid synthetase	1	0.856187	0.902143
SA2781	2-succinyl-5-enolpyruvyl-6-hydroxy-3-cyclohexene-1-carboxylate synthase	1	0.649573	0.74264
SA2782	peptidase A26	1	0.838245	0.76539
SA2783	hypothetical protein	1	0.953518	0.843477
SA2784	hypothetical protein	1	0.780149	0.811904
SA2785	photosystem II DI subunit, Q(B) protein	1	0.941001	0.987824
SA2790	tryptophanyl-tRNA synthetase	1	0.774441	0.926645
SA2793	Threonyl-tRNA synthetase, class IIa	1	0.512764	0.733753
SA2794	glucokinase	1	0.702461	0.795861
SA2795	homoserine kinase	1	0.815387	0.620018
SA2796	NAD(P)H-quinone oxidoreductase subunit 4	1	0.921441	0.788911
SA2797	putative oligopeptidase A	1	0.768521	0.973102
SA2799	possible dihydroneopterin aldolase	1	0.534827	0.625038
SA2800	gamma-glutamyl phosphate reductase	1	0.830001	0.894269
SA2803	hypothetical protein	1	0.744934	0.817044
SA2804	hypothetical protein	1	0.607703	0.708148
SA2806	alpha/beta hydrolase	1	0.826274	0.807858
SA2808	glycogen branching protein	1	0.912073	0.844468
SA2809	uroporphyrinogen decarboxylase	1	0.867072	0.861983
SA2810	NAD-dependent epimerase	1	0.635379	0.620072
SA2811	plasmid stabilization protein	0.996133	1	0.833172
SA2813	hypothetical protein	0.830421	1	0.997348
SA2817	molecular chaperone ClpB	1	0.730564	0.887019
SA2822	photosynthetic reaction centre protein, partial	1	0.812534	0.95111
SA2823	photosystem I reaction center subunit IX	1	0.943904	1
SA2826	hypothetical protein	1	0.633814	0.621455
SA2827	tryptophan synthase subunit alpha	1	0.753733	0.829646
SA2828	hypothetical protein	1	0.97731	0.922247
SA2831	hypothetical protein	1	0.709061	0.945469
SA2836	hypothetical protein	0.968531	1	0.921984
SA2840	DNA-directed RNA polymerase sigma-70 factor	1	0.925042	0.631668
SA2841	hypothetical protein	1	0.74931	0.811011
SA2844	phosphoribosyl-ATP pyrophosphohydrolase	1	0.751757	0.814371
SA2850	ABC transporter ATP-binding protein for zinc/manganese transport	1	0.619335	0.705116
SA2852	Fur family transcriptional regulator	1	0.838243	0.73591
SA2865	hypothetical protein	1	0.817182	0.843358
SA2868	iron ABC transporter substrate-binding protein	1	0.844861	0.786774
SA2869	putative iron ABC transporter	1	0.75308	0.707409
SA2875	Crp/Fnr family transcriptional regulator	0.51612	1	0.459444
SA2877	Fur family transcriptional regulator	1	0.947391	0.605721
SA2879	hypothetical protein	1	0.658968	0.755448
SA2881	hypothetical protein	1	0.613601	0.640738
SA2883	exonuclease III	1	0.739436	0.838848
SA2885	glutamate-1-semialdehyde aminotransferase	1	0.9473	0.9335
SA2889	2-phosphosulfolactate phosphatase	1	0.795651	0.756169
SA2890	hydrolase	1	0.861074	0.810179
SA2891	cell wall hydrolase	1	0.835841	0.754764
SA2892	glutamate racemase	1	0.587123	0.812912
SA2893	prenyltransferase	1	0.900875	0.811737
SA2895	SAM-dependent methyltransferase	1	0.666719	0.88544
SA2898	pterin-4a-carbinolamine dehydratase	1	0.80891	0.775545
SA2904	inorganic pyrophosphatase	1	0.884779	0.403923
SA2907	porphobilinogen deaminase	1	0.87809	0.922278
SA2908	hypothetical protein	1	0.882585	0.687746
SA2912	RNA polymerase sigma factor RpoD	1	0.962609	0.887931
SA2914	primosomal protein N' (replication factor Y)	1	0.715553	0.719237
SA2916	acetylglutamate kinase	1	0.791732	0.82121
SA2917	hypothetical protein	1	0.756162	0.81737
SA2919	hypothetical protein	1	0.690603	0.985106
SA2922	adenylosuccinate synthetase	1	0.927898	0.875
SA2923	possible photosystem II Psb27 protein	1	0.735531	0.870221
SA2924	prolyl-tRNA synthetase	1	0.783194	0.935749
SA2925	hypothetical protein	0.934834	1	0.864402
SA2927	ferredoxin	1	0.52064	0.600967
SA2930	histidine phosphatase	1	0.745718	0.529187
SA2931	membrane associated protease	1	0.750229	0.887797
SA2933	putative peptidoglycan synthetase (pbp transpeptidase domain)	1	0.68088	0.727232
SA2934	transaldolase	1	0.822175	0.898709
SA2936	geranylgeranyl reductase	1	0.702716	0.828229
SA2937	ribosome recycling factor	1	0.867886	0.81642
SA2938	uridylate kinase	1	0.917647	0.911822
SA2939	cob(I)alamin adenolsyltransferase/cobinamide ATP-dependent adenolsyltransferase	1	0.705475	0.838609
SA2940	integrase	1	0.729081	0.818571
SA2941	ferrochelatase	1	0.828136	0.800552
SA2942	acetolactate synthase	1	0.987834	0.92866
SA2950	copper oxidase	1	0.482813	0.760503
SA2951	hypothetical protein	1	0.76219	0.770527
SA2952	30S ribosomal protein S1	1	0.86671	0.80893
SA2953	creatininase	1	0.831815	0.711288
SA2954	fatty aldehyde decarbonylase	1	0.867496	0.849378
SA2955	fatty aldehyde-generating acyl-ACP reductase	1	0.923667	0.8898
SA2956	acetyl-CoA carboxylase carboxyl transferase subunit alpha	1	0.942988	0.893767
SA2957	short-chain dehydrogenase	1	0.848928	0.841615
SA2960	phosphoribosylanthranilate isomerase	1	0.740488	0.815136
SA2962	lipoate-protein ligase A	1	0.868783	0.887196
SA2966	hypothetical protein	1	0.689298	0.688906
SA2967	protochlorophyllide oxidoreductase	0.982	0.717959	1
SA2970	protochlorophyllide reductase	1	0.98	0.625814
SA2971	light-independent protochlorophyllide reductase subunit B	1	0.908203	0.447289
SA2972	light-independent protochlorophyllide reductase subunit N	1	0.912368	0.443033
SA2973	carboxysome shell peptide	1	1	0.580767
SA2974	ribulose bisophosphate carboxylase	1	0.982085	0.792075
SA2975	Ribulose bisphosphate carboxylase, small chain	1	0.902907	0.431816
SA2979	carboxysome shell protein	0.950215	1	0.363947
SA2981	carbon dioxide concentrating mechanism protein CcmK	0.913689	1	0.651809
